# Supplementary material for: α-Ba2P2O7
Source: Acta Crystallogr Sect E Struct Rep Online. 2010 Oct 31;66(Pt 11):i76–7. doi: 10.1107/S1600536810043539 (PMC3009187; doi:10.1107/S1600536810043539)
Supplement: Supplementary file 1 [file e-66-00i76-sup1.cif]

##############################################################################
###                                                                        ###
###        Electronic paper (Acta Crystallographica Section E)             ###
###                                                                        ###
##############################################################################
#                                                                            #
# This CIF contains the data in a paper accepted for publication in Acta     #
# Crystallographica Section E. It conforms to the requirements of Notes      #
# for Authors for Section E, and has been peer reviewed under the auspices   #
# of the IUCr Commission on Journals.                                        #
#                                                                            #
# Full details of the Crystallographic Information File format               #
# are given in the paper "The Crystallographic Information File (CIF):       #
# a New Standard Archive File for Crystallography" by S. R. Hall, F. H.      #
# Allen and I. D. Brown [Acta Cryst. (1991), A47, 655-685].                  #
#                                                                            #
# The current version of the core CIF dictionary is obtainable from          #
# ftp://ftp.iucr.org/pub/cif_core.dic. The current version number is 2.4.    #
#                                                                            #
# Software is freely available for graphical display of the structure(s) in  #
# this CIF.  For information consult the CIF home page http://www.iucr.org/  #
# cif/home.html                                                              #
#                                                                            #
# This file may be used for bona fide research purposes within the           #
# scientific community so long as proper attribution is given to the journal # 
# article from which it was obtained.                                        #
#                                                                            #
##############################################################################
                                             
data_I
_audit_creation_method     SHELXL-97
_chemical_name_systematic
;
dibarium diphosphate
;
_chemical_name_common     'Ba2P2O7'
_chemical_formula_moiety     ?
_chemical_formula_sum     'Ba2 O7 P2'
_chemical_formula_structural     'Ba2 (P2 O7)'
_chemical_formula_iupac     'Ba2 P2 O7'
_chemical_formula_weight     448.62
_symmetry_cell_setting     orthorhombic
_symmetry_space_group_name_H-M     'P n m a'
_symmetry_space_group_name_Hall     '-P 2ac 2n'
loop_
    _symmetry_equiv_pos_as_xyz
    'x, y, z'
    '-x+1/2, -y, z+1/2'
    '-x, y+1/2, -z'
    'x+1/2, -y+1/2, -z+1/2'
    '-x, -y, -z'
    'x-1/2, y, -z-1/2'
    'x, -y-1/2, z'
    '-x-1/2, y-1/2, z-1/2'
_cell_length_a     9.28750(10)
_cell_length_b     5.61390(10)
_cell_length_c     13.80640(10)
_cell_angle_alpha     90.00
_cell_angle_beta     90.00
_cell_angle_gamma     90.00
_cell_volume     719.853(16)
_cell_formula_units_Z     4
_cell_measurement_reflns_used     7790
_cell_measurement_theta_min     3.677
_cell_measurement_theta_max     52.2215
_cell_measurement_temperature     296(2)
_cell_special_details     ?
_exptl_crystal_description     'hexagonal prism'
_exptl_crystal_colour     colourless
_exptl_crystal_size_max     0.255
_exptl_crystal_size_mid     0.144
_exptl_crystal_size_min     0.140
_exptl_crystal_density_diffrn     4.139
_exptl_crystal_density_meas     .
_exptl_crystal_density_method     'not measured'
_exptl_crystal_F_000     792
_exptl_absorpt_coefficient_mu     11.306
_exptl_absorpt_correction_type     multi-scan
_exptl_absorpt_process_details     '(SADABS; Bruker, 2008)'
_exptl_absorpt_correction_T_min     0.155
_exptl_absorpt_correction_T_max     0.205
_diffrn_ambient_temperature     296(2)
_diffrn_radiation_type     MoK\a
_diffrn_radiation_wavelength     0.71073
_diffrn_radiation_source     'fine-focus sealed tube'
_diffrn_radiation_monochromator     graphite
_diffrn_measurement_device_type     'Bruker APEXII CCD'
_diffrn_measurement_method     '\w and \f'
_diffrn_detector_area_resol_mean     8.3333
_diffrn_reflns_number     18034
_diffrn_reflns_av_R_equivalents     0.0283
_diffrn_reflns_av_sigmaI/netI     0.0254
_diffrn_reflns_theta_min     4.49
_diffrn_reflns_theta_max     52.43
_diffrn_reflns_theta_full     52.43
_diffrn_measured_fraction_theta_max     0.972
_diffrn_measured_fraction_theta_full     0.972
_diffrn_reflns_limit_h_min     -17
_diffrn_reflns_limit_h_max     20
_diffrn_reflns_limit_k_min     -12
_diffrn_reflns_limit_k_max     10
_diffrn_reflns_limit_l_min     -30
_diffrn_reflns_limit_l_max     28
_refine_special_details
;
Refinement of <i>F</i>^2^ against ALL reflections. The weighted <i>R</i>-factor
<i>wR</i> and goodness of fit <i>S</i> are based on <i>F</i>^2^, conventional
<i>R</i>-factors <i>R</i> are based on <i>F</i>, with <i>F</i> set to zero for
negative <i>F</i>^2^. The threshold expression of <i>F</i>^2^ >
\s(<i>F</i>^2^) is used only for calculating <i>R</i>-factors(gt) <i>etc</i>.
and is not relevant to the choice of reflections for refinement.
<i>R</i>-factors based on <i>F</i>^2^ are statistically about twice as large
as those based on <i>F</i>, and <i>R</i>- factors based on ALL data will be
even larger.
;
_reflns_number_total     4304
_reflns_number_gt     3726
_reflns_threshold_expression     I>2\s(I)
_refine_ls_structure_factor_coef     Fsqd
_refine_ls_matrix_type     full
_refine_ls_R_factor_all     0.0284
_refine_ls_R_factor_gt     0.0209
_refine_ls_wR_factor_gt     0.0441
_refine_ls_wR_factor_ref     0.0459
_refine_ls_goodness_of_fit_ref     1.065
_refine_ls_restrained_S_all     1.065
_refine_ls_number_reflns     4304
_refine_ls_number_parameters     62
_refine_ls_number_restraints     0
_refine_ls_hydrogen_treatment     .
_refine_ls_weighting_scheme     calc
_refine_ls_weighting_details
         'calc w=1/[\s^2^(Fo^2^)+(0.0176P)^2^+0.4317P] where P=(Fo^2^+2Fc^2^)/3'
_atom_sites_solution_hydrogens     .
_atom_sites_solution_primary     direct
_atom_sites_solution_secondary     difmap
_refine_ls_shift/su_max     0.004
_refine_ls_shift/su_mean     0.000
_refine_diff_density_max     1.593
_refine_diff_density_min     -1.990
_refine_ls_extinction_method     'SHELXL97 (Sheldrick, 2008)'
_refine_ls_extinction_coef     0.0075(2)
_refine_ls_extinction_expression
                                  'Fc^*^=kFc[1+0.001xFc^2^\l^3^/sin(2\q)]^-1/4^'
loop_
    _atom_type_symbol
    _atom_type_description
    _atom_type_scat_dispersion_real
    _atom_type_scat_dispersion_imag
    _atom_type_scat_source
    'O' 'O' 0.0106 0.0060
                         'International Tables Vol C Tables 4.2.6.8 and 6.1.1.4'
    'P' 'P' 0.1023 0.0942
                         'International Tables Vol C Tables 4.2.6.8 and 6.1.1.4'
    'Ba' 'Ba' -0.3244 2.2819
                         'International Tables Vol C Tables 4.2.6.8 and 6.1.1.4'
_computing_data_collection     'APEX2 (Bruker, 2008)'
_computing_cell_refinement     'SAINT (Bruker, 2008)'
_computing_data_reduction     'SAINT (Bruker, 2008)'
_computing_structure_solution     'SHELXS97 (Sheldrick, 2008)'
_computing_structure_refinement     'SHELXL97 (Sheldrick, 2008)'
_computing_molecular_graphics
;
DIAMOND (Brandenburg, 1999) and ORTEP-3 for Windows (Farrugia,
1997)
;
_computing_publication_material     'SHELXTL (Sheldrick, 2008)'
loop_
    _atom_site_type_symbol
    _atom_site_label
    _atom_site_fract_x
    _atom_site_fract_y
    _atom_site_fract_z
    _atom_site_U_iso_or_equiv
    _atom_site_adp_type
    _atom_site_calc_flag
    _atom_site_refinement_flags
    _atom_site_occupancy
    _atom_site_disorder_assembly
    _atom_site_disorder_group
    Ba Ba1 0.159652(9) 0.2500 0.744870(6) 0.00801(2) Uani d S 1 . .
    Ba Ba2 0.138138(9) 0.2500 0.417071(6) 0.00841(2) Uani d S 1 . .
    P P1 -0.04603(4) -0.2500 0.81569(3) 0.00724(6) Uani d S 1 . .
    P P2 -0.28072(4) -0.2500 0.95778(3) 0.00722(6) Uani d S 1 . .
    O O1 -0.11642(14) -0.2500 0.92264(9) 0.0129(2) Uani d S 1 . .
    O O2 -0.09496(10) -0.0264(2) 0.76295(7) 0.01169(13) Uani d . 1 . .
    O O3 -0.35537(10) -0.0271(2) 0.91982(6) 0.01215(14) Uani d . 1 . .
    O O4 -0.27382(15) -0.2500 0.06760(9) 0.0130(2) Uani d S 1 . .
    O O5 0.11429(14) -0.2500 0.83242(11) 0.0160(3) Uani d S 1 . .
loop_
    _atom_site_aniso_label
    _atom_site_aniso_U_11
    _atom_site_aniso_U_22
    _atom_site_aniso_U_33
    _atom_site_aniso_U_12
    _atom_site_aniso_U_13
    _atom_site_aniso_U_23
    Ba1 0.00795(3) 0.00736(4) 0.00873(3) 0.000 -0.00047(2) 0.000
    Ba2 0.00856(3) 0.00891(4) 0.00776(3) 0.000 0.00084(2) 0.000
    P1 0.00544(11) 0.00757(16) 0.00873(13) 0.000 0.00010(9) 0.000
    P2 0.00839(12) 0.00706(16) 0.00622(12) 0.000 0.00066(9) 0.000
    O1 0.0088(4) 0.0198(7) 0.0100(4) 0.000 0.0012(3) 0.000
    O2 0.0126(3) 0.0091(4) 0.0133(3) 0.0008(3) 0.0005(2) 0.0022(3)
    O3 0.0145(3) 0.0101(4) 0.0119(3) 0.0029(3) 0.0000(2) 0.0022(3)
    O4 0.0161(5) 0.0160(6) 0.0069(4) 0.000 0.0003(3) 0.000
    O5 0.0061(3) 0.0243(8) 0.0176(5) 0.000 -0.0008(3) 0.000
_geom_special_details
;
All e.s.d.'s (except the e.s.d. in the dihedral angle between two l.s. planes)
are estimated using the full covariance matrix. The cell e.s.d.'s are taken
into account individually in the estimation of e.s.d.'s in distances, angles
and torsion angles; correlations between e.s.d.'s in cell parameters are only
used when they are defined by crystal symmetry. An approximate (isotropic)
treatment of cell e.s.d.'s is used for estimating e.s.d.'s involving l.s.
planes.
;
loop_
    _geom_bond_atom_site_label_1
    _geom_bond_atom_site_label_2
    _geom_bond_site_symmetry_2
    _geom_bond_distance
    _geom_bond_publ_flag
    Ba1 O3 6_657 2.7585(10) y
    Ba1 O3 4_556 2.7585(10) ?
    Ba1 O2 4_556 2.7591(10) y
    Ba1 O2 6_657 2.7591(10) ?
    Ba1 O4 5_556 2.7978(13) y
    Ba1 O2 . 2.8392(10) y
    Ba1 O2 7_565 2.8392(10) ?
    Ba1 O5 1_565 3.0850(6) ?
    Ba1 O5 . 3.0850(6) y
    Ba2 O5 2_554 2.5794(13) y
    Ba2 O3 4_556 2.7377(10) y
    Ba2 O3 6_657 2.7377(10) ?
    Ba2 O2 5_556 2.8133(10) y
    Ba2 O2 3_556 2.8133(10) ?
    Ba2 O3 2_454 2.9094(10) y
    Ba2 O3 8_565 2.9094(10) ?
    Ba2 O4 6_666 2.9313(4) y
    Ba2 O4 6_656 2.9313(4) ?
    Ba2 P1 5_556 3.3255(4) ?
    Ba2 P2 2_454 3.3668(4) ?
    Ba2 P2 6_667 3.3812(2) ?
    P1 O5 . 1.5067(13) y
    P1 O2 7 1.5208(11) y
    P1 O2 . 1.5208(11) y
    P1 O1 . 1.6148(13) y
    P1 Ba2 5_556 3.3255(4) ?
    P2 O4 1_556 1.5175(13) y
    P2 O3 7 1.5236(11) y
    P2 O3 . 1.5236(11) y
    P2 O1 . 1.6012(14) y
    P2 Ba2 2_455 3.3668(4) ?
    P2 Ba2 6_557 3.3812(2) ?
    P2 Ba2 6_547 3.3812(2) ?
    O2 Ba1 6_557 2.7591(10) ?
    O2 Ba2 5_556 2.8133(10) ?
    O3 Ba2 6_557 2.7377(10) ?
    O3 Ba1 6_557 2.7585(10) ?
    O3 Ba2 2_455 2.9094(10) ?
    O4 P2 1_554 1.5175(13) ?
    O4 Ba1 5_556 2.7978(13) ?
    O4 Ba2 6_546 2.9313(4) ?
    O4 Ba2 6_556 2.9313(4) ?
    O5 Ba2 2 2.5794(13) ?
    O5 Ba1 1_545 3.0850(6) ?
loop_
    _geom_angle_atom_site_label_1
    _geom_angle_atom_site_label_2
    _geom_angle_atom_site_label_3
    _geom_angle_site_symmetry_1
    _geom_angle_site_symmetry_3
    _geom_angle
    _geom_angle_publ_flag
    O3 Ba1 O3 6_657 4_556 68.66(5) ?
    O3 Ba1 O2 6_657 4_556 109.06(3) ?
    O3 Ba1 O2 4_556 4_556 72.09(3) ?
    O3 Ba1 O2 6_657 6_657 72.09(3) ?
    O3 Ba1 O2 4_556 6_657 109.06(3) ?
    O2 Ba1 O2 4_556 6_657 68.43(4) ?
    O3 Ba1 O4 6_657 5_556 141.44(2) ?
    O3 Ba1 O4 4_556 5_556 141.44(3) ?
    O2 Ba1 O4 4_556 5_556 73.93(3) ?
    O2 Ba1 O4 6_657 5_556 73.93(3) ?
    O3 Ba1 O2 6_657 . 73.87(3) ?
    O3 Ba1 O2 4_556 . 109.79(3) ?
    O2 Ba1 O2 4_556 . 177.035(6) ?
    O2 Ba1 O2 6_657 . 112.59(4) ?
    O4 Ba1 O2 5_556 . 103.55(3) ?
    O3 Ba1 O2 6_657 7_565 109.79(3) ?
    O3 Ba1 O2 4_556 7_565 73.87(3) ?
    O2 Ba1 O2 4_556 7_565 112.59(4) ?
    O2 Ba1 O2 6_657 7_565 177.035(6) ?
    O4 Ba1 O2 5_556 7_565 103.55(3) ?
    O2 Ba1 O2 . 7_565 66.25(4) ?
    O3 Ba1 O5 6_657 1_565 146.01(3) ?
    O3 Ba1 O5 4_556 1_565 78.63(3) ?
    O2 Ba1 O5 4_556 1_565 67.45(3) ?
    O2 Ba1 O5 6_657 1_565 129.77(3) ?
    O4 Ba1 O5 5_556 1_565 71.89(3) ?
    O2 Ba1 O5 . 1_565 110.43(3) ?
    O2 Ba1 O5 7_565 1_565 49.81(3) ?
    O3 Ba1 O5 6_657 . 78.63(3) ?
    O3 Ba1 O5 4_556 . 146.01(3) ?
    O2 Ba1 O5 4_556 . 129.77(3) ?
    O2 Ba1 O5 6_657 . 67.45(3) ?
    O4 Ba1 O5 5_556 . 71.89(3) ?
    O2 Ba1 O5 . . 49.81(3) ?
    O2 Ba1 O5 7_565 . 110.43(3) ?
    O5 Ba1 O5 1_565 . 130.97(5) ?
    O5 Ba2 O3 2_554 4_556 110.68(3) ?
    O5 Ba2 O3 2_554 6_657 110.68(3) ?
    O3 Ba2 O3 4_556 6_657 69.25(4) ?
    O5 Ba2 O2 2_554 5_556 74.14(3) ?
    O3 Ba2 O2 4_556 5_556 169.56(3) ?
    O3 Ba2 O2 6_657 5_556 118.44(3) ?
    O5 Ba2 O2 2_554 3_556 74.14(3) ?
    O3 Ba2 O2 4_556 3_556 118.44(3) ?
    O3 Ba2 O2 6_657 3_556 169.56(3) ?
    O2 Ba2 O2 5_556 3_556 53.01(4) ?
    O5 Ba2 O3 2_554 2_454 144.15(3) ?
    O3 Ba2 O3 4_556 2_454 104.688(19) ?
    O3 Ba2 O3 6_657 2_454 76.39(3) ?
    O2 Ba2 O3 5_556 2_454 71.99(3) ?
    O2 Ba2 O3 3_556 2_454 94.29(3) ?
    O5 Ba2 O3 2_554 8_565 144.15(3) ?
    O3 Ba2 O3 4_556 8_565 76.39(3) ?
    O3 Ba2 O3 6_657 8_565 104.688(19) ?
    O2 Ba2 O3 5_556 8_565 94.29(3) ?
    O2 Ba2 O3 3_556 8_565 71.99(3) ?
    O3 Ba2 O3 2_454 8_565 50.95(4) ?
    O5 Ba2 O4 2_554 6_666 77.53(3) ?
    O3 Ba2 O4 4_556 6_666 52.44(3) ?
    O3 Ba2 O4 6_657 6_666 118.59(3) ?
    O2 Ba2 O4 5_556 6_666 122.07(3) ?
    O2 Ba2 O4 3_556 6_666 71.11(3) ?
    O3 Ba2 O4 2_454 6_666 131.51(3) ?
    O3 Ba2 O4 8_565 6_666 80.73(3) ?
    O5 Ba2 O4 2_554 6_656 77.53(3) ?
    O3 Ba2 O4 4_556 6_656 118.59(3) ?
    O3 Ba2 O4 6_657 6_656 52.44(3) ?
    O2 Ba2 O4 5_556 6_656 71.11(3) ?
    O2 Ba2 O4 3_556 6_656 122.07(3) ?
    O3 Ba2 O4 2_454 6_656 80.73(3) ?
    O3 Ba2 O4 8_565 6_656 131.51(3) ?
    O4 Ba2 O4 6_666 6_656 146.51(5) ?
    O5 P1 O2 . 7 111.63(5) ?
    O5 P1 O2 . . 111.63(5) ?
    O2 P1 O2 7 . 111.29(8) ?
    O5 P1 O1 . . 105.06(8) ?
    O2 P1 O1 7 . 108.47(5) ?
    O2 P1 O1 . . 108.47(5) ?
    P2 O1 P1 . . 131.52(9) ?
    P1 O2 Ba1 . 6_557 136.86(5) ?
    P1 O2 Ba2 . 5_556 95.57(5) ?
    Ba1 O2 Ba2 6_557 5_556 95.66(3) ?
    P1 O2 Ba1 . . 104.14(5) ?
    Ba1 O2 Ba1 6_557 . 112.16(4) ?
    Ba2 O2 Ba1 5_556 . 106.55(3) ?
    P2 O3 Ba2 . 6_557 101.17(4) ?
    P2 O3 Ba1 . 6_557 136.36(5) ?
    Ba2 O3 Ba1 6_557 6_557 111.02(4) ?
    P2 O3 Ba2 . 2_455 93.55(5) ?
    Ba2 O3 Ba2 6_557 2_455 103.61(3) ?
    Ba1 O3 Ba2 6_557 2_455 106.11(3) ?
    P2 O4 Ba1 1_554 5_556 160.15(8) ?
    P2 O4 Ba2 1_554 6_546 93.46(3) ?
    Ba1 O4 Ba2 5_556 6_546 92.23(3) ?
    P2 O4 Ba2 1_554 6_556 93.46(3) ?
    Ba1 O4 Ba2 5_556 6_556 92.23(3) ?
    Ba2 O4 Ba2 6_546 6_556 146.51(5) ?
    P1 O5 Ba2 . 2 161.87(9) ?
    P1 O5 Ba1 . 1_545 94.30(3) ?
    Ba2 O5 Ba1 2 1_545 93.20(3) ?
    P1 O5 Ba1 . . 94.30(3) ?
    Ba2 O5 Ba1 2 . 93.20(3) ?
    Ba1 O5 Ba1 1_545 . 130.97(5) ?
data_global
_journal_date_recd_electronic     2010-10-06
_journal_date_accepted     2010-10-25
_journal_name_full     'Acta Crystallographica, Section E'
_journal_year     2010
_journal_volume     66
_journal_issue     11
_journal_page_first     i76
_journal_page_last     i77
_journal_paper_category     QI
_journal_coeditor_code     WM2413
_publ_contact_author_name     'Daniel Avignant'
_publ_contact_author_address
;
Universit\'e Blaise Pascal,
Laboratoire des Mat\'eriaux Inorganiques,
UMR CNRS 6002,
24 Avenue des Landais,
63177 Aubi\`ere
France.
;
_publ_contact_author_email     'daniel.avignant@univ-bpclermont.fr'
_publ_contact_author_fax     '0473407108'
_publ_contact_author_phone     '0473407102'
_publ_section_title
;
\a-Ba~2~P~2~O~7~
;
loop_
    _publ_author_name
    _publ_author_footnote
    _publ_author_address
    'Zakaria, Driss' .
;
Laboratoire de Physico-Chimie des Mat\'eriaux,
Universit\'e Chouaib Doukkali,
Facult\'e des Sciences BP 20,
24000 El Jadida
Morocco
;
    'Erragh, Fatima' .
;
Laboratoire de Physico-Chimie des Mat\'eriaux,
Universit\'e Chouaib Doukkali,
Facult\'e des Sciences BP 20,
24000 El Jadida
Morocco
;
    'Oudahmane, Abdelghani' .
;
Universit\'e Blaise Pascal,
Laboratoire des Mat\'eriaux Inorganiques,
UMR CNRS 6002,
24 Avenue des Landais,
63177 Aubi\`ere
France
;
    'El-Ghozzi, Malika' .
;
Universit\'e Blaise Pascal,
Laboratoire des Mat\'eriaux Inorganiques,
UMR CNRS 6002,
24 Avenue des Landais,
63177 Aubi\`ere
France
;
    'Avignant, Daniel' .
;
Universit\'e Blaise Pascal,
Laboratoire des Mat\'eriaux Inorganiques,
UMR CNRS 6002,
24 Avenue des Landais,
63177 Aubi\`ere
France
;
_publ_section_synopsis     .
