# Supplementary material for: α-Ba2P2O7
Source: Acta Crystallogr Sect E Struct Rep Online. 2010 Oct 31;66(Pt 11):i76–7. doi: 10.1107/S1600536810043539 (PMC3009187; doi:10.1107/S1600536810043539)
Supplement: Supplementary file 2 [file e-66-00i76-Isup2.hkl]

#
# h,k,l, Fc-squared, Fo-squared, sigma(Fo-squared) and status flag
#
data_I
_shelx_title ' Ba2P2O7_0ma in Pnma'
_shelx_refln_list_code          4
_shelx_F_calc_maximum      399.02
_exptl_crystal_F_000       792.00
_reflns_d_resolution_high  0.4484
 
loop_
 _symmetry_equiv_pos_as_xyz
 'x, y, z'
 '-x+1/2, -y, z+1/2'
 '-x, y+1/2, -z'
 'x+1/2, -y+1/2, -z+1/2'
 '-x, -y, -z'
 'x-1/2, y, -z-1/2'
 'x, -y-1/2, z'
 '-x-1/2, y-1/2, z-1/2'
 
_cell_length_a     9.2875
_cell_length_b     5.6139
_cell_length_c    13.8064
_cell_angle_alpha  90.000
_cell_angle_beta   90.000
_cell_angle_gamma  90.000
 
_shelx_F_squared_multiplier     1.000
 
loop_
 _refln_index_h
 _refln_index_k
 _refln_index_l
 _refln_F_squared_calc
 _refln_F_squared_meas
 _refln_F_squared_sigma
 _refln_observed_status
   4   0   0    98012.29   100410.40   2326.72 o
   6   0   0    24679.96    25906.10    608.97 o
   8   0   0     7139.41     6902.27    150.77 o
  10   0   0    23245.05    23873.33    317.04 o
  12   0   0       68.16       94.02     27.20 o
  14   0   0     3826.21     3828.78     99.29 o
  16   0   0     2644.74     2658.24     83.84 o
  18   0   0       17.69      -27.28     33.64 o
  20   0   0      326.37      311.00     42.31 o
   2   1   0   130070.87   118468.06   2730.77 o
   4   1   0    10015.51    10213.95    173.53 o
   6   1   0    25716.09    26608.50    441.56 o
   8   1   0    52685.43    52729.98    588.88 o
  10   1   0      147.88      184.57     13.35 o
  12   1   0     7887.39     7866.94    122.32 o
  14   1   0      347.45      344.12     37.61 o
  16   1   0      429.16      473.98     31.13 o
  18   1   0     1022.61     1027.51     49.98 o
  20   1   0       57.46       69.33     37.03 o
   2   2   0    15212.90    15943.64    260.45 o
   4   2   0    28600.48    28927.04    668.59 o
   6   2   0    24967.18    25468.65    615.02 o
   8   2   0     3393.77     3450.48     52.27 o
  10   2   0    21277.01    21096.79    245.43 o
  12   2   0      296.47      305.09     20.22 o
  14   2   0     2866.05     2795.87     56.55 o
  16   2   0     1233.75     1193.85     43.18 o
  18   2   0      136.03      150.34     47.95 o
  20   2   0       71.63      128.82     43.24 o
   2   3   0    79713.92    75040.99   2050.14 o
   4   3   0    10848.14    11037.52    260.38 o
   6   3   0    19955.98    19911.72    471.64 o
   8   3   0    48169.43    46052.52    719.68 o
  10   3   0       32.69       60.34     12.34 o
  12   3   0     8211.16     7955.24    137.61 o
  14   3   0      200.23      226.78     25.64 o
  16   3   0      520.54      511.39     34.13 o
  18   3   0      805.63      777.58     72.33 o
  20   3   0       49.67       46.55     39.87 o
   2   4   0     6933.47     7086.99    110.23 o
   4   4   0    36481.30    35470.84    615.56 o
   6   4   0    15632.61    15263.38    259.32 o
   8   4   0     3478.71     3518.74     74.98 o
  10   4   0    15685.03    15314.85    265.62 o
  12   4   0       24.87       -1.36     15.72 o
  14   4   0     2752.38     2677.50     80.93 o
  16   4   0     1938.09     1885.62     75.92 o
  18   4   0       15.74      -11.48     28.61 o
   2   5   0    43471.17    40675.92    653.04 o
   4   5   0     3275.04     3237.36    122.93 o
   6   5   0    10850.54    10231.23    275.20 o
   8   5   0    23099.17    22623.40    377.85 o
  10   5   0      153.82      169.80     14.25 o
  12   5   0     3752.76     3763.54     82.81 o
  14   5   0      371.18      342.15     52.67 o
  16   5   0      186.66      215.47     43.08 o
  18   5   0      759.93      763.31     96.82 o
   0   6   0    55518.34    49801.79   1130.17 o
   2   6   0     3880.14     3893.01     93.82 o
   4   6   0    12339.60    12134.25    226.81 o
   6   6   0    10189.88     9295.87    263.02 o
   8   6   0     1438.22     1348.39     84.70 o
  10   6   0    10178.46     9908.55    416.18 o
  12   6   0       63.89      120.12     48.76 o
  14   6   0     1686.10     1741.36     77.08 o
  16   6   0      854.05      820.68     58.71 o
  18   6   0       45.11       41.52     42.40 o
   2   7   0    22887.42    21745.66    379.70 o
   4   7   0     4010.06     3867.27    103.73 o
   6   7   0     6720.76     6547.52    211.17 o
   8   7   0    19240.79    18022.52    476.78 o
  10   7   0        3.41        8.78     24.20 o
  12   7   0     4300.79     4375.10    120.73 o
  14   7   0      114.91      169.81     39.51 o
  16   7   0      305.87      362.37     47.36 o
   0   8   0    31676.94    29108.30    709.20 o
   2   8   0     1885.89     1824.17     72.23 o
   4   8   0     8008.15     7814.30    245.73 o
   6   8   0     5539.83     5278.46    191.77 o
   8   8   0      810.41      774.41     75.23 o
  10   8   0     5998.46     5897.88    143.33 o
  12   8   0        2.69       13.08     31.28 o
  14   8   0     1166.79     1162.87     67.15 o
   2   9   0    11397.61    10901.57    230.30 o
   4   9   0      979.04      944.49     81.89 o
   6   9   0     3049.53     2952.04    144.04 o
   8   9   0     6473.53     6130.56    225.61 o
  10   9   0       64.16       66.39     45.54 o
  12   9   0     1285.43     1342.42     70.68 o
  14   9   0      228.76      292.16     45.28 o
   0  10   0    14508.24    13887.69    403.50 o
   2  10   0      932.99      953.95     66.52 o
   4  10   0     4003.69     3933.22    174.51 o
   6  10   0     2993.69     2855.58    146.54 o
   8  10   0      455.94      684.47     80.44 o
  10  10   0     3286.82     3163.71    157.58 o
  12  10   0        1.83      -28.32     31.45 o
   2  11   0     5592.01     5774.43    225.05 o
   4  11   0     1268.00     1161.68    103.68 o
   6  11   0     1721.99     1758.18    123.54 o
   8  11   0     5285.11     5423.17    216.74 o
   2  12   0      479.56      527.98     87.18 o
   4  12   0     1644.30     1774.38    128.28 o
   2   0   1     1937.26     1022.81     30.72 o
   3   0   1    42082.38    42476.75    696.16 o
   4   0   1    29181.73    31796.89    734.31 o
   6   0   1       24.46       80.71     26.07 o
   7   0   1     8685.76     8811.32    160.70 o
   8   0   1     6309.71     6697.87     89.00 o
   9   0   1      480.77      544.37     16.35 o
  10   0   1     6329.39     6468.09     71.68 o
  11   0   1     8352.88     8345.96    114.17 o
  12   0   1      170.01      187.88     17.97 o
  13   0   1     2266.35     2252.25     49.77 o
  14   0   1     6146.62     6265.31     98.20 o
  15   0   1     1749.94     1690.22     48.43 o
  16   0   1      805.72      755.71     32.72 o
  17   0   1      976.69      892.09     35.37 o
  18   0   1      452.51      419.95     36.72 o
  19   0   1      457.77      432.25     35.13 o
  20   0   1     2829.17     2906.79     75.39 o
   1   1   1     1871.31     1772.47     37.76 o
   2   1   1    11156.12    11876.07    167.38 o
   3   1   1    11626.35    12146.52    164.94 o
   4   1   1      107.78      115.66     10.32 o
   5   1   1    25163.24    25443.46    296.91 o
   6   1   1    12762.03    13378.09    162.97 o
   7   1   1      226.29      267.11     34.07 o
   8   1   1     3364.34     3290.27     36.09 o
   9   1   1     6900.92     6943.96     58.64 o
  10   1   1     1029.86     1038.16     18.52 o
  11   1   1      507.43      524.99     16.41 o
  12   1   1    11956.29    12140.19     98.67 o
  13   1   1     1357.11     1353.46     24.32 o
  14   1   1      119.55       92.92     12.13 o
  15   1   1      227.10      253.98     16.19 o
  16   1   1     2748.30     2734.85     47.78 o
  17   1   1     1758.90     1715.68     44.81 o
  18   1   1     1537.20     1541.56     41.67 o
  19   1   1      644.20      650.16     27.89 o
  20   1   1       34.65       35.44     24.89 o
   1   2   1     2876.96     2485.97     74.41 o
   2   2   1     6199.29     6882.11     98.29 o
   3   2   1    14040.75    13612.51    192.72 o
   4   2   1     8472.83     8529.50    125.77 o
   5   2   1       66.13       92.04      8.43 o
   6   2   1       52.19       68.58      8.35 o
   7   2   1     2790.49     2729.73     29.88 o
   8   2   1      879.62      978.14     36.85 o
   9   2   1      898.30      949.26     19.41 o
  10   2   1     7458.37     7294.92     69.17 o
  11   2   1     5022.98     4900.46     52.47 o
  12   2   1       81.84      103.27     14.15 o
  13   2   1     1290.26     1258.22     31.44 o
  14   2   1     7462.33     7404.45     75.66 o
  15   2   1     1206.40     1206.83     30.63 o
  16   2   1     1081.58     1104.75     29.76 o
  17   2   1      554.30      580.00     26.58 o
  18   2   1      704.26      716.51     47.79 o
  19   2   1      419.60      348.44     49.46 o
  20   2   1     2437.83     2635.63     79.15 o
   1   3   1     3610.90     3550.58    102.52 o
   2   3   1     5283.83     5490.72    110.91 o
   3   3   1     8527.50     8856.37    245.52 o
   4   3   1     1256.79     1397.15     20.91 o
   5   3   1    21160.88    21073.69    307.47 o
   6   3   1     8052.03     8132.12    162.22 o
   7   3   1      220.27      222.36     12.07 o
   8   3   1     2141.93     2097.04     32.78 o
   9   3   1     6500.96     6327.27     68.17 o
  10   3   1      633.70      676.21     30.92 o
  11   3   1      500.48      497.76     17.35 o
  12   3   1    10407.53    10213.84    107.58 o
  13   3   1     1352.29     1367.65     25.92 o
  14   3   1      112.53      110.08     15.71 o
  15   3   1      275.10      287.19     20.07 o
  16   3   1     2757.89     2794.57     93.08 o
  17   3   1     1581.50     1617.31     68.96 o
  18   3   1     1265.16     1339.10     63.62 o
  19   3   1      654.86      764.50     43.24 o
  20   3   1       60.73       35.47     23.73 o
   1   4   1     4561.04     4489.19     69.47 o
   2   4   1     1309.46     1415.72     23.06 o
   3   4   1    15987.51    15842.00    195.97 o
   4   4   1    12279.14    12282.86    155.87 o
   5   4   1        4.62       13.24     10.00 o
   6   4   1        7.13       22.93      5.97 o
   7   4   1     4702.19     4574.81     57.37 o
   8   4   1     3318.11     3349.46     51.30 o
   9   4   1      361.88      405.41     17.14 o
  10   4   1     4419.86     4197.89     65.83 o
  11   4   1     5277.84     5186.77     79.34 o
  12   4   1       91.48      108.29     17.47 o
  13   4   1     1457.34     1372.39     45.32 o
  14   4   1     4660.51     4470.95     78.02 o
  15   4   1     1220.60     1236.91     33.46 o
  16   4   1      652.14      733.58     33.36 o
  17   4   1      682.45      759.00     33.56 o
  18   4   1      396.47      408.79     31.08 o
  19   4   1      335.03      394.28     34.36 o
   0   5   1       14.41       38.05     18.25 o
   1   5   1      845.95      818.27     25.64 o
   2   5   1     3417.31     3499.36     50.31 o
   3   5   1     3293.94     3330.87     45.42 o
   4   5   1       65.73      101.34     13.64 o
   5   5   1     9159.12     8608.02    166.24 o
   6   5   1     6569.55     6381.08    133.96 o
   7   5   1      132.24      237.60     45.49 o
   8   5   1     1718.91     1717.65     39.73 o
   9   5   1     3157.57     3132.51     58.64 o
  10   5   1      728.15      764.10     32.92 o
  11   5   1      222.43      250.55     17.04 o
  12   5   1     6545.48     6425.21    100.41 o
  13   5   1      732.60      739.23     26.97 o
  14   5   1       84.95       84.64     24.34 o
  15   5   1      103.85       78.09     25.18 o
  16   5   1     1585.03     1553.06     53.35 o
  17   5   1     1082.69     1164.72     39.73 o
  18   5   1     1196.56     1310.58     97.98 o
   1   6   1     1717.35     1671.99     50.84 o
   2   6   1     1370.14     1346.64     36.33 o
   3   6   1     6163.17     6087.62     92.25 o
   4   6   1     4457.12     4301.51     73.67 o
   5   6   1        8.43       16.28     17.12 o
   6   6   1        8.47       18.28     17.94 o
   7   6   1     1710.47     1602.02     69.96 o
   8   6   1      811.58      807.71     36.10 o
   9   6   1      386.56      411.44     26.36 o
  10   6   1     3376.72     3335.46     66.13 o
  11   6   1     2633.75     2610.01     59.52 o
  12   6   1        2.95        3.16     18.85 o
  13   6   1      631.49      666.46     45.86 o
  14   6   1     3909.40     3758.06     80.28 o
  15   6   1      738.49      782.62     40.95 o
  16   6   1      583.49      606.53     37.80 o
  17   6   1      330.65      367.99     32.58 o
  18   6   1      412.61      461.22     46.14 o
   0   7   1     1144.77     1091.84     50.24 o
   1   7   1     1324.35     1284.16     38.37 o
   2   7   1     1350.13     1421.76     43.32 o
   3   7   1     2395.19     2328.83     79.98 o
   4   7   1      861.67      904.90     35.35 o
   5   7   1     6928.86     6668.29    149.32 o
   6   7   1     2661.05     2430.88     81.03 o
   7   7   1       89.50      105.97     27.41 o
   8   7   1      685.43      746.03     49.49 o
   9   7   1     2756.93     2744.82     59.31 o
  10   7   1      253.40      287.34     29.70 o
  11   7   1      233.17      286.62     25.67 o
  12   7   1     4758.39     4814.76     90.01 o
  13   7   1      719.67      742.66     38.22 o
  14   7   1       70.17       70.12     25.48 o
  15   7   1      177.38      173.73     28.71 o
  16   7   1     1607.16     1678.54     55.59 o
  17   7   1      790.10      882.67     41.75 o
   1   8   1     1082.14     1099.89     40.32 o
   2   8   1      557.73      530.35     30.58 o
   3   8   1     3714.73     3566.17     73.80 o
   4   8   1     3051.02     2894.03     91.77 o
   5   8   1        7.40       47.18     47.25 o
   6   8   1        1.11       -9.30     41.89 o
   7   8   1     1296.97     1263.72     63.94 o
   8   8   1      956.07      917.04     57.34 o
   9   8   1      131.26      194.30     36.66 o
  10   8   1     1844.20     1816.18     51.92 o
  11   8   1     1715.46     1709.38     52.22 o
  12   8   1       17.58        2.85     21.26 o
  13   8   1      459.84      481.22     36.48 o
  14   8   1     2278.97     2274.29     63.58 o
  15   8   1      473.04      512.88     35.94 o
   0   9   1       27.37       59.43     32.08 o
   1   9   1      251.06      216.67     26.78 o
   2   9   1      866.49      934.45     42.00 o
   3   9   1      760.68      761.05     44.37 o
   4   9   1       38.22       42.99     28.04 o
   5   9   1     2233.49     2107.50     86.84 o
   6   9   1     2086.60     2054.63     94.08 o
   7   9   1       43.41       34.48     29.90 o
   8   9   1      531.67      490.07     48.41 o
   9   9   1      955.28      926.83     62.04 o
  10   9   1      334.77      313.53     34.22 o
  11   9   1       56.05       69.25     22.74 o
  12   9   1     2245.91     2265.19     83.21 o
  13   9   1      289.92      389.36     36.55 o
  14   9   1       42.74       97.34     26.70 o
   1  10   1      547.65      522.02     37.76 o
   2  10   1      354.19      275.52     33.11 o
   3  10   1     1719.67     1749.36    131.77 o
   4  10   1     1439.83     1433.67     75.18 o
   5  10   1       15.34        6.63     31.81 o
   6  10   1        0.62       21.58     32.01 o
   7  10   1      682.86      678.28     56.41 o
   8  10   1      526.57      555.79     61.25 o
   9  10   1       87.79      128.72     37.67 o
  10  10   1     1030.55     1089.17     67.69 o
  11  10   1      939.33     1077.12     45.00 o
  12  10   1       13.47       24.52     24.10 o
   0  11   1      466.02      519.58     92.40 o
   1  11   1      374.68      371.84     44.10 o
   2  11   1      313.23      247.99     47.29 o
   3  11   1      525.67      521.70     55.47 o
   4  11   1      283.24      234.50     75.88 o
   5  11   1     1617.44     1760.15    133.52 o
   6  11   1      758.77      707.00     82.31 o
   7  11   1       21.18      -33.06     33.06 o
   8  11   1      199.04      151.05     42.95 o
   9  11   1      772.72      892.73     65.18 o
   1  12   1      226.37      340.73     83.19 o
   2  12   1      231.07      222.61     52.98 o
   3  12   1      707.02      700.36     64.84 o
   4  12   1      634.91      581.76     60.33 o
   5  12   1        6.17      -10.32     41.23 o
   2   0   2     2045.59     2238.79     56.71 o
   3   0   2     1181.48     1030.62     34.68 o
   4   0   2     3607.37     3985.94     90.69 o
   5   0   2    12372.80    12109.67    207.69 o
   6   0   2     6107.18     6310.11    101.43 o
   7   0   2     2254.90     2318.86     55.60 o
   8   0   2     6998.34     7053.87     81.79 o
   9   0   2     4820.88     4872.25     56.38 o
  10   0   2     2003.88     2160.31     48.72 o
  11   0   2        5.31       11.70     10.69 o
  12   0   2     8408.49     8383.67    117.24 o
  13   0   2     1781.47     1764.22     43.79 o
  14   0   2     2186.23     2147.49     50.42 o
  15   0   2      307.36      296.53     22.81 o
  16   0   2     2403.34     2463.17     56.74 o
  17   0   2     1811.49     1683.23     63.69 o
  18   0   2     2023.21     2031.39     68.05 o
  19   0   2      245.04      241.78     30.74 o
  20   0   2      403.38      389.21     49.88 o
   1   1   2     1512.24     1465.06     31.56 o
   2   1   2     9510.83    10216.58    105.26 o
   3   1   2    15765.92    15521.52    255.75 o
   4   1   2    10780.09    11332.61    128.96 o
   5   1   2      524.02      497.55     17.37 o
   6   1   2     7209.67     7245.32    107.85 o
   7   1   2     9211.56     9404.40    120.50 o
   8   1   2     4192.38     4289.49     44.04 o
   9   1   2      326.36      365.28     11.67 o
  10   1   2     4291.50     4259.19     41.69 o
  11   1   2     3720.42     3659.41     38.74 o
  12   1   2      744.59      753.77     17.89 o
  13   1   2     1082.23     1101.93     22.97 o
  14   1   2     5756.08     5713.86     64.92 o
  15   1   2     2504.91     2518.73     42.12 o
  16   1   2     2098.51     2110.33     41.48 o
  17   1   2      904.89      942.58     35.03 o
  18   1   2     1542.04     1519.87     41.43 o
  19   1   2      762.50      836.79     30.49 o
  20   1   2     1894.90     1907.01     64.03 o
   0   2   2     1943.04     1991.52     60.41 o
   1   2   2    15062.12    15449.35    259.61 o
   2   2   2       97.56      151.40     11.76 o
   3   2   2     4790.66     4733.50     64.34 o
   4   2   2     1328.52     1435.87     25.90 o
   5   2   2    21224.18    21358.90    237.95 o
   6   2   2    16775.06    17568.87    218.74 o
   7   2   2     2166.36     2200.90     25.05 o
   8   2   2     5066.25     5037.02     49.51 o
   9   2   2     6849.60     6759.81     68.43 o
  10   2   2     5749.07     5819.40     58.01 o
  11   2   2      105.90      122.85     15.88 o
  12   2   2     5728.57     5645.90     59.84 o
  13   2   2     2128.11     2101.64     33.43 o
  14   2   2      992.90      998.43     24.88 o
  15   2   2      673.68      664.68     21.86 o
  16   2   2     1526.23     1569.49     34.74 o
  17   2   2     1744.06     1868.86     53.00 o
  18   2   2     1818.48     1837.36     70.79 o
  19   2   2      461.20      490.81     40.80 o
  20   2   2      278.86      276.32     33.99 o
   1   3   2      892.89      788.34     24.84 o
   2   3   2     2455.45     2527.77     81.89 o
   3   3   2     8239.71     8118.17    133.21 o
   4   3   2     8418.33     8661.43    113.32 o
   5   3   2      459.44      477.59     16.18 o
   6   3   2     6610.18     6431.76    103.33 o
   7   3   2     5432.38     5254.36     82.85 o
   8   3   2     3994.94     3980.75     56.13 o
   9   3   2      399.86      393.01     13.82 o
  10   3   2     3432.64     3324.86     43.20 o
  11   3   2     2481.40     2381.74     36.24 o
  12   3   2      686.71      658.40     20.75 o
  13   3   2      732.37      704.12     21.62 o
  14   3   2     4411.42     4440.90     78.75 o
  15   3   2     1906.60     1940.41     41.20 o
  16   3   2     1907.08     1933.60     61.07 o
  17   3   2      669.15      617.92     47.79 o
  18   3   2     1132.35     1272.80     68.31 o
  19   3   2      634.98      624.69     92.27 o
  20   3   2     1847.55     1977.52     58.94 o
   0   4   2     3610.95     3731.76     78.48 o
   1   4   2     2518.14     2441.25     41.65 o
   2   4   2      164.80      194.47     10.43 o
   3   4   2     1156.72     1162.24     25.28 o
   4   4   2     1443.23     1464.92     38.07 o
   5   4   2     8347.41     8336.30    110.32 o
   6   4   2     4728.78     4789.50     73.65 o
   7   4   2     1335.07     1360.57     24.84 o
   8   4   2     4182.28     4065.75     54.63 o
   9   4   2     3343.46     3262.59     52.88 o
  10   4   2     1656.66     1620.23     36.11 o
  11   4   2        6.37       -4.76     11.72 o
  12   4   2     5726.88     5488.79     85.23 o
  13   4   2     1346.98     1324.18     38.12 o
  14   4   2     1414.52     1329.41     36.86 o
  15   4   2      244.61      236.31     17.93 o
  16   4   2     1783.50     1878.74     48.15 o
  17   4   2     1386.10     1540.24     49.41 o
  18   4   2     1552.76     1631.31     50.93 o
  19   4   2      212.40      211.26     29.66 o
   1   5   2     1351.50     1316.66     31.81 o
   2   5   2     5710.63     5689.45     73.31 o
   3   5   2     7835.31     7784.92     97.42 o
   4   5   2     3658.03     3541.10     69.20 o
   5   5   2      378.66      443.39     48.28 o
   6   5   2     2208.08     2116.40     64.54 o
   7   5   2     5238.87     5052.63     89.55 o
   8   5   2     1941.68     1895.82     51.57 o
   9   5   2      202.64      223.26     12.63 o
  10   5   2     2425.89     2409.55     43.18 o
  11   5   2     2537.17     2575.07     47.09 o
  12   5   2      367.17      395.48     21.15 o
  13   5   2      669.99      656.01     26.30 o
  14   5   2     3999.69     3793.74    130.45 o
  15   5   2     1708.75     1669.46     57.38 o
  16   5   2     1323.03     1311.07     50.07 o
  17   5   2      620.32      678.43     30.53 o
  18   5   2     1203.90     1220.53     66.73 o
   0   6   2     1338.63     1290.37     49.49 o
   1   6   2     2485.11     2485.25     72.52 o
   2   6   2       12.54       11.65     11.95 o
   3   6   2     1223.52     1176.35     34.77 o
   4   6   2      564.50      547.51     29.28 o
   5   6   2     6682.98     6440.21    138.98 o
   6   6   2     5313.66     5135.85    120.35 o
   7   6   2      762.19      666.41     42.09 o
   8   6   2     2253.25     2143.71     56.71 o
   9   6   2     2701.64     2659.86     55.83 o
  10   6   2     2291.79     2207.54     52.70 o
  11   6   2       42.79       30.62     18.69 o
  12   6   2     3247.43     3199.44     69.10 o
  13   6   2     1054.01     1023.40     42.59 o
  14   6   2      584.89      589.58     35.79 o
  15   6   2      326.48      347.15     32.51 o
  16   6   2     1056.00     1057.89     44.83 o
  17   6   2      963.86      998.80     48.20 o
  18   6   2     1153.94     1236.14    133.67 o
   1   7   2      413.24      412.95     24.34 o
   2   7   2      857.27      851.24     33.52 o
   3   7   2     2632.07     2589.11     56.58 o
   4   7   2     2736.59     2683.08     67.96 o
   5   7   2      227.34      261.02     30.96 o
   6   7   2     2076.87     1977.79     83.67 o
   7   7   2     1670.84     1690.27     69.03 o
   8   7   2     1795.63     1768.99     72.36 o
   9   7   2      233.82      237.96     28.57 o
  10   7   2     1448.06     1418.43     44.92 o
  11   7   2      950.39     1064.98     41.62 o
  12   7   2      309.06      302.58     28.29 o
  13   7   2      228.66      266.70     34.85 o
  14   7   2     2008.51     1928.85     57.88 o
  15   7   2      853.33      865.97     42.77 o
  16   7   2     1022.97     1086.15     76.44 o
  17   7   2      272.12      331.99     31.94 o
   0   8   2      987.90     1027.29     56.02 o
   1   8   2      849.95      787.93     35.34 o
   2   8   2        3.78        5.12     18.21 o
   3   8   2      488.78      508.31     31.29 o
   4   8   2      380.73      384.90     32.93 o
   5   8   2     2859.68     2633.19     88.47 o
   6   8   2     2094.54     1949.48    101.40 o
   7   8   2      408.23      413.97     41.61 o
   8   8   2     1291.87     1349.98     67.22 o
   9   8   2     1354.81     1256.82     67.22 o
  10   8   2      899.49      910.31     40.63 o
  11   8   2        5.13       19.82     20.34 o
  12   8   2     2234.58     2222.06     60.54 o
  13   8   2      658.56      713.03     39.16 o
  14   8   2      440.01      482.54     35.01 o
  15   8   2      131.52      112.88     27.28 o
   1   9   2      435.54      433.40     41.24 o
   2   9   2     1846.83     1786.90     55.07 o
   3   9   2     2135.46     2125.54     69.33 o
   4   9   2     1013.18      948.32     58.13 o
   5   9   2      130.86      137.32     33.45 o
   6   9   2      407.24      435.16     44.78 o
   7   9   2     1633.52     1583.42    108.74 o
   8   9   2      667.99      653.93     53.47 o
   9   9   2       63.19       69.45     36.16 o
  10   9   2      926.55     1041.11     65.86 o
  11   9   2      977.18     1039.00     43.23 o
  12   9   2      115.65      106.53     25.88 o
  13   9   2      218.40      263.35     30.33 o
  14   9   2     1727.71     1655.20     54.85 o
   0  10   2      536.98      564.01     54.94 o
   1  10   2      435.56      496.44     37.67 o
   2  10   2        8.38       17.91     29.92 o
   3  10   2      243.49      170.78     40.29 o
   4  10   2      195.93      202.22     58.22 o
   5  10   2     1386.55     1364.30     74.02 o
   6  10   2     1248.96     1188.45     71.22 o
   7  10   2      169.28      142.32     56.01 o
   8  10   2      667.71      633.29     56.37 o
   9  10   2      692.03      647.28     57.54 o
  10  10   2      555.47      586.79    130.87 o
  11  10   2        8.14       54.09     24.23 o
  12  10   2     1309.36     1339.08     50.32 o
   1  11   2      133.15      159.73     38.53 o
   2  11   2      257.97      253.42     48.37 o
   3  11   2      606.14      669.03     61.29 o
   4  11   2      761.42      778.67     62.19 o
   5  11   2       81.12       31.17     37.77 o
   6  11   2      396.82      484.28     70.12 o
   7  11   2      433.07      485.95     57.45 o
   8  11   2      603.85      584.65     57.44 o
   9  11   2       79.01       12.08     36.80 o
   1  12   2      260.19      268.77     78.90 o
   2  12   2       16.89      -42.34     42.34 o
   3  12   2      153.19       99.71     47.88 o
   4  12   2       95.16       46.99     43.19 o
   5  12   2      738.81      713.84     64.69 o
   1   0   3     5632.17     6073.41     93.67 o
   2   0   3    73240.35    73201.18   1771.10 o
   3   0   3       44.44       47.03      5.61 o
   4   0   3    32528.04    33327.87    584.73 o
   5   0   3        1.59       10.89      6.92 o
   6   0   3    24756.72    25408.63    455.19 o
   7   0   3     1555.57     1726.02     46.28 o
   8   0   3    33000.08    33227.98    334.53 o
   9   0   3      253.60      259.52     12.84 o
  10   0   3       27.17       80.96     15.33 o
  11   0   3      967.90     1034.43     27.39 o
  12   0   3     7858.73     7803.85    111.29 o
  13   0   3      211.05      211.37     23.04 o
  14   0   3      836.21      798.34     31.16 o
  15   0   3       21.54       29.14     14.74 o
  16   0   3      671.06      713.76     31.81 o
  17   0   3       12.51      -13.28     25.08 o
  18   0   3      157.62      190.18     48.02 o
  19   0   3       32.88       56.90     32.73 o
  20   0   3       13.72      -20.19     20.99 o
   0   1   3   159220.28   160450.06   3674.86 o
   1   1   3     3406.84     3756.42     46.10 o
   2   1   3    15851.23    16119.70    169.00 o
   3   1   3     1410.38     1399.51     21.26 o
   4   1   3    70913.51    70444.45    770.57 o
   5   1   3     1192.37     1232.29     22.24 o
   6   1   3    36751.11    37837.92    455.58 o
   7   1   3     1085.06     1092.99     17.87 o
   8   1   3     6509.55     6497.41     61.29 o
   9   1   3       82.43       94.61      7.50 o
  10   1   3    16621.60    16403.69    125.05 o
  11   1   3       52.10       73.47     11.82 o
  12   1   3      297.34      315.00     12.82 o
  13   1   3       16.68       32.12      9.43 o
  14   1   3     4672.56     4602.77     56.12 o
  15   1   3      272.28      257.58     16.31 o
  16   1   3     1337.20     1325.96     31.26 o
  17   1   3        6.12       -7.56     16.71 o
  18   1   3       41.85       31.96     17.87 o
  19   1   3      197.67      195.78     23.74 o
  20   1   3       80.97       56.30     25.71 o
   1   2   3     1416.09     1479.83     18.27 o
   2   2   3   146329.83   138022.33   3762.22 o
   3   2   3      223.47      271.94      9.53 o
   4   2   3    22475.65    23062.97    278.06 o
   5   2   3      241.32      276.79     11.29 o
   6   2   3    38245.80    38801.15    466.68 o
   7   2   3     1191.76     1207.38     18.65 o
   8   2   3    27759.49    27743.25    224.53 o
   9   2   3      124.73      143.75      9.18 o
  10   2   3       20.05       47.05     12.21 o
  11   2   3     1097.82     1092.96     22.84 o
  12   2   3     7733.88     7660.09     75.35 o
  13   2   3      219.10      226.07     14.12 o
  14   2   3     1729.39     1681.18     30.86 o
  15   2   3        4.53       17.44     11.59 o
  16   2   3     1045.45     1031.10     29.06 o
  17   2   3       30.68       10.70     20.62 o
  18   2   3      587.01      560.69     85.46 o
  19   2   3       24.27      -19.15     35.57 o
  20   2   3        9.61      -25.72     29.70 o
   0   3   3    94365.18    88100.90   1690.87 o
   1   3   3     1714.22     1836.95     34.35 o
   2   3   3     8321.08     8423.02    239.09 o
   3   3   3      828.54      893.16     18.21 o
   4   3   3    45316.92    44376.61    615.85 o
   5   3   3      761.84      765.66     18.82 o
   6   3   3    21715.59    21589.86    335.20 o
   7   3   3      857.58      865.10     20.64 o
   8   3   3     4312.01     4160.62     53.25 o
   9   3   3       99.54      112.28      9.06 o
  10   3   3    10790.68    10514.87    107.04 o
  11   3   3       40.94       37.90      9.31 o
  12   3   3      430.18      456.53     16.39 o
  13   3   3       24.46       13.03     11.10 o
  14   3   3     3211.54     3158.18     52.01 o
  15   3   3      240.65      265.57     19.61 o
  16   3   3     1359.16     1307.98     38.39 o
  17   3   3        7.91       47.51     30.06 o
  18   3   3       18.64       27.80     30.43 o
  19   3   3      155.06      238.28     35.78 o
   1   4   3     1279.50     1297.50     23.69 o
   2   4   3    40747.31    40319.80    431.62 o
   3   4   3       89.89      137.18     10.68 o
   4   4   3    15732.15    15653.22    217.37 o
   5   4   3       37.23       53.70      6.46 o
   6   4   3    16333.05    16254.28    222.77 o
   7   4   3      950.62      981.53     21.25 o
   8   4   3    21130.53    20380.12    214.30 o
   9   4   3      123.10      117.77     11.04 o
  10   4   3       10.56       30.58     12.49 o
  11   4   3      638.74      602.43     28.23 o
  12   4   3     5567.12     5566.39     78.77 o
  13   4   3      134.25      164.37     22.01 o
  14   4   3      686.75      648.47     26.74 o
  15   4   3       11.68        3.42     12.64 o
  16   4   3      532.14      608.67     31.24 o
  17   4   3        7.71       -0.43     27.26 o
  18   4   3      157.91      180.07     30.54 o
  19   4   3       21.11       74.11     25.62 o
   0   5   3    51948.60    50052.72    959.79 o
   1   5   3      628.10      659.58     23.79 o
   2   5   3     7279.86     7345.69    100.62 o
   3   5   3      827.27      826.89     22.23 o
   4   5   3    26601.71    25753.22    399.08 o
   5   5   3      497.97      502.30     23.65 o
   6   5   3    19973.50    19390.37    336.56 o
   7   5   3      352.06      363.95     22.61 o
   8   5   3     3483.77     3414.85     59.89 o
   9   5   3       30.27       24.52      8.53 o
  10   5   3    11260.00    10997.41    130.11 o
  11   5   3       13.50       16.19     11.71 o
  12   5   3      133.21      195.50     29.69 o
  13   5   3        4.56       11.20     12.94 o
  14   5   3     3432.44     3342.25     73.25 o
  15   5   3      166.17      145.42     26.69 o
  16   5   3      813.77      759.73     40.22 o
  17   5   3        2.62        4.21     18.67 o
  18   5   3       38.51       -9.29     25.08 o
   1   6   3      364.49      399.58     29.72 o
   2   6   3    33359.72    32051.79    374.30 o
   3   6   3      113.54      124.69     15.69 o
   4   6   3     8238.56     8133.42    134.05 o
   5   6   3       99.28      112.45     22.60 o
   6   6   3    12685.42    12126.95    230.91 o
   7   6   3      517.35      543.78     39.22 o
   8   6   3    12794.27    12201.74    187.82 o
   9   6   3       45.95       36.53     18.23 o
  10   6   3        0.11      104.70     57.29 o
  11   6   3      457.04      435.50     33.99 o
  12   6   3     3988.81     3949.57     78.75 o
  13   6   3       94.39      107.02     23.55 o
  14   6   3      947.12      898.88     48.21 o
  15   6   3        1.65      -21.77     21.77 o
  16   6   3      529.83      599.67     73.27 o
  17   6   3       11.09        5.51     29.18 o
  18   6   3      332.14      374.77     43.71 o
   0   7   3    26772.04    25375.18    434.11 o
   1   7   3      341.38      356.89     23.81 o
   2   7   3     2687.31     2667.98     80.41 o
   3   7   3      312.97      363.69     24.65 o
   4   7   3    13197.32    12705.29    198.24 o
   5   7   3      211.65      204.18     28.88 o
   6   7   3     6858.05     6789.15    218.63 o
   7   7   3      236.23      285.66     34.35 o
   8   7   3     1376.11     1261.51     62.03 o
   9   7   3       45.88       38.83     20.90 o
  10   7   3     3996.15     3846.52     74.99 o
  11   7   3        8.10        8.41     18.27 o
  12   7   3      311.03      281.04     28.25 o
  13   7   3       15.65       16.37     21.53 o
  14   7   3     1313.10     1322.95    134.52 o
  15   7   3      119.18      116.85     26.52 o
  16   7   3      817.02      794.48     41.20 o
  17   7   3        5.29      -20.29     29.06 o
   1   8   3      210.76      197.11     23.65 o
   2   8   3    13662.79    13236.72    182.19 o
   3   8   3       47.97       47.04     19.71 o
   4   8   3     4474.73     4269.96    122.82 o
   5   8   3       28.48       68.85     26.94 o
   6   8   3     5769.29     5593.95    142.86 o
   7   8   3      275.86      323.55     38.46 o
   8   8   3     7365.84     7112.76    198.17 o
   9   8   3       28.70       19.79     27.91 o
  10   8   3        1.34       24.90     18.62 o
  11   8   3      210.59      203.53     26.30 o
  12   8   3     2384.40     2399.23     78.34 o
  13   8   3       42.46       24.36     23.26 o
  14   8   3      415.88      414.83     33.97 o
  15   8   3        1.68       -2.58     23.50 o
   0   9   3    13278.91    12750.83    258.77 o
   1   9   3      118.43      121.20     25.13 o
   2   9   3     2051.26     2090.74     59.70 o
   3   9   3      223.41      233.85     49.37 o
   4   9   3     6991.28     6662.18    162.57 o
   5   9   3      121.87      166.13     34.87 o
   6   9   3     6412.78     6061.70    155.26 o
   7   9   3       53.56       65.18     31.09 o
   8   9   3     1013.78     1037.80     63.70 o
   9   9   3        4.55        9.49     31.07 o
  10   9   3     4414.69     4499.40    194.30 o
  11   9   3        0.42        5.68     21.71 o
  12   9   3       71.04      108.48     25.32 o
  13   9   3        0.80      -18.91     22.24 o
  14   9   3     1418.10     1521.18     52.91 o
   1  10   3       65.99       59.84     27.70 o
   2  10   3     6986.02     6838.87    140.62 o
   3  10   3       30.11      -25.51     32.16 o
   4  10   3     2339.48     2315.76     92.46 o
   5  10   3       16.96       29.57     32.22 o
   6  10   3     2804.06     2784.65    166.97 o
   7  10   3      128.48       87.91     35.25 o
   8  10   3     4057.21     4091.82    194.51 o
   9  10   3       13.87       19.36     35.00 o
  10  10   3        4.23       18.34     32.17 o
  11  10   3      104.55      111.65     25.90 o
  12  10   3     1392.78     1454.35     51.64 o
   0  11   3     6579.67     6480.66    293.62 o
   1  11   3       64.37       50.69     34.75 o
   2  11   3      644.80      633.81     85.88 o
   3  11   3       57.08       37.41     41.16 o
   4  11   3     3336.04     3323.88    260.70 o
   5  11   3       40.80      -25.78     35.75 o
   6  11   3     1894.44     1772.80    136.85 o
   7  11   3       36.47      -22.45     41.65 o
   8  11   3      339.79      342.10     49.40 o
   9  11   3       11.09      -33.71     33.71 o
   1  12   3       21.31       15.94     64.90 o
   3  12   3       14.97       39.52     44.49 o
   4  12   3     1129.47     1335.52    114.27 o
   5  12   3        8.69      -37.94     39.32 o
   0   0   4    13254.09    14968.48    349.01 o
   1   0   4     7394.10     7326.29    162.14 o
   2   0   4     3765.92     3793.74     63.17 o
   3   0   4     7153.79     6895.35    109.55 o
   4   0   4      193.29      196.04     13.00 o
   5   0   4     4445.27     4232.17     89.26 o
   6   0   4     4534.26     4699.26    110.34 o
   7   0   4      702.74      742.96     29.31 o
   8   0   4     4859.69     4907.00     61.50 o
   9   0   4     7970.33     8065.60     84.89 o
  10   0   4      616.73      657.33     21.61 o
  11   0   4     1141.26     1172.75     37.63 o
  12   0   4     8082.58     8167.32    115.38 o
  13   0   4     1916.63     1911.97     45.82 o
  14   0   4      316.98      294.97     27.00 o
  15   0   4       85.14      145.44     19.39 o
  16   0   4     3981.68     3911.63     89.88 o
  17   0   4      394.64      323.48     35.02 o
  18   0   4     2229.11     2159.26     70.35 o
  19   0   4     1005.48      987.47     47.11 o
  20   0   4      112.84      131.94     24.88 o
   1   1   4    26627.01    27885.03    417.01 o
   2   1   4     5611.83     6127.05     68.41 o
   3   1   4    17531.96    17680.83    187.02 o
   4   1   4     6395.39     6588.64    100.97 o
   5   1   4      514.36      531.34     14.31 o
   6   1   4       16.21       39.02      7.10 o
   7   1   4     7399.93     7249.24     70.13 o
   8   1   4     6594.10     6804.87     60.31 o
   9   1   4      257.34      294.06     10.31 o
  10   1   4     8058.39     8032.81     68.05 o
  11   1   4     9364.56     9320.27     78.21 o
  12   1   4        0.60       15.01      9.87 o
  13   1   4      246.85      278.32     13.68 o
  14   1   4     5060.59     4992.70     59.37 o
  15   1   4      909.25      907.48     26.02 o
  16   1   4     1455.09     1454.64     32.54 o
  17   1   4      543.90      557.29     52.21 o
  18   1   4      870.55      869.71     32.69 o
  19   1   4       54.35       23.46     19.64 o
  20   1   4     1903.55     1916.93     63.96 o
   0   2   4     3616.25     3745.74     48.08 o
   1   2   4    14293.38    14914.48    164.77 o
   2   2   4     7624.39     8195.52     81.42 o
   3   2   4     6919.58     6768.91     73.92 o
   4   2   4       19.10       33.14      4.82 o
   5   2   4    12117.66    11996.72    151.96 o
   6   2   4    12272.09    12713.20    162.99 o
   7   2   4     1316.34     1361.76     20.36 o
   8   2   4     3586.94     3595.79     41.36 o
   9   2   4    12647.72    12422.16    107.95 o
  10   2   4     2755.27     2784.42     33.23 o
  11   2   4     1805.51     1770.52     28.58 o
  12   2   4     5605.88     5543.56     59.40 o
  13   2   4     3047.87     2958.46     40.44 o
  14   2   4       36.81       31.83     11.48 o
  15   2   4      238.20      237.77     19.95 o
  16   2   4     2773.04     2753.80     46.53 o
  17   2   4      519.57      565.07     43.22 o
  18   2   4     2056.96     1962.02     72.57 o
  19   2   4     1139.97     1141.94     55.96 o
  20   2   4       55.14       39.51     27.10 o
   1   3   4    12483.09    12525.48    171.23 o
   2   3   4     1231.11     1143.47     50.97 o
   3   3   4     8967.14     8867.05    115.73 o
   4   3   4     5555.39     5721.45     88.30 o
   5   3   4      115.69      143.89     21.41 o
   6   3   4      153.14      161.94     10.82 o
   7   3   4     4457.81     4413.66     64.88 o
   8   3   4     6125.65     6098.49     72.68 o
   9   3   4      196.60      197.66     10.58 o
  10   3   4     6500.34     6358.60     70.56 o
  11   3   4     7122.85     6906.31     76.93 o
  12   3   4        7.12        3.02     10.40 o
  13   3   4      146.94      141.32     13.49 o
  14   3   4     3906.20     3850.97     58.43 o
  15   3   4      725.38      727.70     26.75 o
  16   3   4     1316.12     1377.23     52.99 o
  17   3   4      361.28      353.58     52.46 o
  18   3   4      622.84      603.96     45.32 o
  19   3   4       47.06       51.98     39.48 o
   0   4   4     5650.45     5812.99     94.48 o
   1   4   4     4667.31     4640.96     54.25 o
   2   4   4     2322.17     2455.23     39.42 o
   3   4   4     5224.35     5221.64     67.57 o
   4   4   4      126.06      148.92     15.76 o
   5   4   4     3933.95     3984.26     62.21 o
   6   4   4     3512.41     3542.58     69.42 o
   7   4   4      378.86      397.38     16.21 o
   8   4   4     2836.00     2706.70     41.28 o
   9   4   4     5660.06     5366.81     70.00 o
  10   4   4      572.71      548.18     19.81 o
  11   4   4      746.52      734.06     24.15 o
  12   4   4     5490.30     5263.83     75.47 o
  13   4   4     1455.46     1407.92     35.83 o
  14   4   4      201.87      226.32     18.09 o
  15   4   4       69.15       75.35     14.53 o
  16   4   4     2907.84     2955.28     59.06 o
  17   4   4      319.58      331.80     33.85 o
  18   4   4     1728.77     1915.44     62.73 o
  19   4   4      757.47      797.65     69.01 o
   1   5   4    10544.20    10536.12    122.46 o
   2   5   4     3193.87     3242.53     55.37 o
   3   5   4     8340.03     8024.53    109.06 o
   4   5   4     2464.99     2506.45     64.62 o
   5   5   4      242.07      253.62     18.25 o
   6   5   4       10.04       44.69     16.23 o
   7   5   4     4009.16     3967.40     76.80 o
   8   5   4     3209.29     3242.68     87.38 o
   9   5   4      129.92      188.80     13.96 o
  10   5   4     4603.83     4548.51     71.69 o
  11   5   4     5555.07     5438.54     84.31 o
  12   5   4        0.35        2.40     14.31 o
  13   5   4      227.89      254.18     19.55 o
  14   5   4     3595.74     3541.11     95.25 o
  15   5   4      617.47      713.22     38.40 o
  16   5   4      917.95     1005.51     43.14 o
  17   5   4      455.27      534.33     30.97 o
  18   5   4      732.20      868.07     52.95 o
   0   6   4     2277.10     2254.56     66.89 o
   1   6   4     3686.30     3654.05     63.58 o
   2   6   4     2036.50     2078.19     45.52 o
   3   6   4     3306.40     3275.64     60.90 o
   4   6   4       21.76       37.18     15.97 o
   5   6   4     4131.86     4175.03    123.04 o
   6   6   4     3971.40     3697.11     97.23 o
   7   6   4      376.92      389.26     34.09 o
   8   6   4     1547.98     1560.18     49.98 o
   9   6   4     5049.04     4948.72     82.98 o
  10   6   4     1065.79     1128.22     39.37 o
  11   6   4      725.65      797.23     47.80 o
  12   6   4     3127.95     3166.39     69.77 o
  13   6   4     1394.39     1361.24     47.68 o
  14   6   4       48.48       30.81     22.24 o
  15   6   4      111.04      149.38     27.53 o
  16   6   4     1749.87     1759.65     67.08 o
  17   6   4      264.83      272.41     37.12 o
   1   7   4     3404.32     3259.99     67.94 o
   2   7   4      314.40      320.71     24.12 o
   3   7   4     2613.04     2591.01     57.48 o
   4   7   4     2033.91     2017.69     58.61 o
   5   7   4       12.15       46.80     23.11 o
   6   7   4       82.21      141.49     27.73 o
   7   7   4     1413.09     1446.61     64.91 o
   8   7   4     2715.74     2545.19     86.91 o
   9   7   4       68.54       97.99     23.84 o
  10   7   4     2701.54     2731.56     61.96 o
  11   7   4     2802.08     2794.12     64.41 o
  12   7   4       15.65        9.12     20.23 o
  13   7   4       60.31      107.80     24.27 o
  14   7   4     1839.49     1827.30     57.03 o
  15   7   4      354.22      338.74     32.42 o
  16   7   4      699.12      630.05     58.91 o
   0   8   4     1635.66     1571.58     66.37 o
   1   8   4     1609.33     1524.49     50.03 o
   2   8   4      844.29      797.96     36.51 o
   3   8   4     1815.06     1751.60     70.83 o
   4   8   4       59.11       94.95     24.17 o
   5   8   4     1742.70     1788.75     72.34 o
   6   8   4     1621.90     1595.29     70.30 o
   7   8   4       89.95      115.63     44.34 o
   8   8   4      874.50      991.12     59.90 o
   9   8   4     2306.71     2379.43     69.80 o
  10   8   4      407.73      408.20     29.90 o
  11   8   4      269.99      269.55     28.39 o
  12   8   4     2129.11     2150.82     60.22 o
  13   8   4      713.25      748.39     39.68 o
  14   8   4       59.25       30.42     24.53 o
  15   8   4       40.04       99.16     32.62 o
   1   9   4     2677.03     2440.74     63.85 o
   2   9   4     1058.97     1045.48     44.88 o
   3   9   4     2356.72     2431.91     73.60 o
   4   9   4      739.38      783.43     70.82 o
   5   9   4       75.26       55.68     54.58 o
   6   9   4        7.47      -23.52     26.70 o
   7   9   4     1315.95     1250.10     68.31 o
   8   9   4     1060.55     1025.48     63.33 o
   9   9   4       44.03       18.88     29.51 o
  10   9   4     1653.29     1732.27    105.77 o
  11   9   4     1850.37     1922.45     67.98 o
  12   9   4        1.15      -14.69     22.17 o
  13   9   4      122.66      140.71     28.58 o
  14   9   4     1602.45     1682.05     54.93 o
   0  10   4      832.53      821.54     63.07 o
   1  10   4      831.15      779.52     43.09 o
   2  10   4      444.98      470.27     57.21 o
   3  10   4      813.77      753.44     59.24 o
   4  10   4       38.23       24.39     32.10 o
   5  10   4      993.42      997.59     65.76 o
   6  10   4      962.85      916.79     64.12 o
   7  10   4       56.01       22.00     33.42 o
   8  10   4      466.17      463.41     65.95 o
   9  10   4     1243.29     1183.32     94.78 o
  10  10   4      262.23      324.79     37.18 o
  11  10   4      167.12      244.09     29.66 o
  12  10   4     1234.57     1287.65     48.54 o
   1  11   4      720.23      840.88     54.95 o
   2  11   4      119.09      122.88     43.65 o
   3  11   4      651.63      584.78     57.45 o
   4  11   4      612.72      601.03     59.17 o
   5  11   4        4.45        0.54     63.30 o
   6  11   4       19.69       13.86     92.91 o
   7  11   4      416.30      340.84     49.79 o
   8  11   4      866.35      917.01    122.93 o
   9  11   4       15.50      -11.07     34.75 o
   1  12   4      467.74      403.25     82.01 o
   2  12   4      247.82      269.69     75.70 o
   3  12   4      420.82      417.10     58.47 o
   4  12   4       26.27      -61.83     64.66 o
   5  12   4      590.88      578.89     94.59 o
   1   0   5    22876.31    24874.18    438.73 o
   2   0   5     1813.61     1744.28     34.74 o
   3   0   5     9766.14     9938.93    154.82 o
   4   0   5    15150.16    16055.59    411.31 o
   5   0   5     3645.08     3715.80     81.42 o
   6   0   5     5172.23     5249.53    144.20 o
   7   0   5     7398.66     7275.85     93.90 o
   8   0   5     8214.19     8359.72     86.62 o
   9   0   5        7.55       16.56      8.48 o
  10   0   5     4444.52     4455.61     60.50 o
  11   0   5     7607.74     7678.73     93.48 o
  12   0   5     1078.24     1097.59     34.33 o
  13   0   5        0.15       -6.26     11.93 o
  14   0   5     4462.82     4400.95     77.53 o
  15   0   5     1878.34     1873.22     48.11 o
  16   0   5     1286.16     1281.15     41.32 o
  17   0   5      506.20      515.87     39.41 o
  18   0   5     1204.40     1139.05     52.94 o
  19   0   5      479.92      464.56     35.29 o
  20   0   5     1924.61     1969.65     58.75 o
   0   1   5     5354.03     6204.50    154.00 o
   1   1   5     5777.56     5443.30     73.81 o
   2   1   5      461.34      548.04     12.97 o
   3   1   5     5247.34     5222.11     61.42 o
   4   1   5      634.89      717.33     15.30 o
   5   1   5     2407.19     2265.52     44.27 o
   6   1   5     8441.08     8569.30    114.87 o
   7   1   5        4.88       20.11      5.99 o
   8   1   5     4319.33     4229.31     44.43 o
   9   1   5     6559.42     6469.73     56.21 o
  10   1   5     2966.99     3014.15     33.51 o
  11   1   5        0.28       14.15      7.80 o
  12   1   5     6664.27     6692.53     61.53 o
  13   1   5     4455.16     4430.44     49.68 o
  14   1   5     1337.23     1380.52     30.47 o
  15   1   5      108.02      104.16     13.53 o
  16   1   5     1761.83     1771.27     37.69 o
  17   1   5      762.21      772.05     31.08 o
  18   1   5     2005.43     2126.58     47.81 o
  19   1   5      836.46      845.93     38.76 o
  20   1   5      201.80      212.65     59.17 o
   1   2   5     5220.50     5124.47     61.19 o
   2   2   5     3816.25     3970.41     41.44 o
   3   2   5     1438.95     1333.05     35.73 o
   4   2   5     4013.64     4148.13     59.06 o
   5   2   5     1004.00     1023.63     22.61 o
   6   2   5     4541.67     4461.21     61.83 o
   7   2   5     3698.61     3640.85     39.04 o
   8   2   5     1959.15     2003.02     28.14 o
   9   2   5        5.01       17.87      7.51 o
  10   2   5     5335.64     5270.42     51.72 o
  11   2   5     6060.36     5978.09     61.39 o
  12   2   5      102.95       92.46     11.48 o
  13   2   5       79.23      109.59     19.80 o
  14   2   5     5416.39     5484.31     60.94 o
  15   2   5     1740.64     1782.11     35.97 o
  16   2   5     1664.58     1662.77     38.34 o
  17   2   5      160.79      211.04     24.48 o
  18   2   5     1451.98     1430.23     62.85 o
  19   2   5      487.61      508.21     40.98 o
  20   2   5     1704.50     1726.49     62.72 o
   0   3   5     7157.90     8001.33    148.69 o
   1   3   5     5585.84     5523.40     78.89 o
   2   3   5      147.34      139.18      6.66 o
   3   3   5     3879.04     3747.47     79.06 o
   4   3   5     1657.97     1815.07     33.31 o
   5   3   5     2872.59     2809.18     65.35 o
   6   3   5     5824.39     5973.05     74.35 o
   7   3   5        4.77       47.72     13.13 o
   8   3   5     3035.63     2910.82     41.91 o
   9   3   5     6538.14     6338.26     77.49 o
  10   3   5     2199.86     2183.67     37.99 o
  11   3   5        5.99       26.12     10.31 o
  12   3   5     5954.19     5783.92     79.71 o
  13   3   5     4315.45     4339.30     54.99 o
  14   3   5     1098.17     1085.86     31.23 o
  15   3   5      123.89      154.68     17.58 o
  16   3   5     1827.39     1903.79     58.48 o
  17   3   5      759.11      736.10     90.32 o
  18   3   5     1628.24     1672.64     68.33 o
  19   3   5      767.21      840.09     49.62 o
   1   4   5     8224.45     8169.65     76.72 o
   2   4   5     1960.56     2012.96     29.76 o
   3   4   5     3564.85     3550.96     77.10 o
   4   4   5     6894.62     6822.75     91.31 o
   5   4   5     1805.22     1801.66     46.85 o
   6   4   5     2844.54     2901.50     43.71 o
   7   4   5     4173.26     4175.55     54.38 o
   8   4   5     4396.80     4336.61     58.03 o
   9   4   5        5.98       11.36     13.31 o
  10   4   5     3019.89     2955.46     48.18 o
  11   4   5     4969.78     4771.26     83.22 o
  12   4   5      630.35      619.56     23.70 o
  13   4   5        0.23        3.04     20.89 o
  14   4   5     3408.74     3437.57     55.77 o
  15   4   5     1375.02     1396.08     34.97 o
  16   4   5     1044.82     1101.31     43.31 o
  17   4   5      356.65      381.34     42.42 o
  18   4   5      960.08      897.68     45.47 o
  19   4   5      372.83      396.51     33.80 o
   0   5   5      814.07      937.37     26.68 o
   1   5   5     2523.88     2512.15     40.79 o
   2   5   5      137.82      161.72     16.36 o
   3   5   5     2419.30     2296.12     39.08 o
   4   5   5      125.62      195.97     15.22 o
   5   5   5      747.30      754.26     29.61 o
   6   5   5     4885.47     4964.76    152.20 o
   7   5   5       34.12       39.85     15.55 o
   8   5   5     2546.53     2458.71     73.69 o
   9   5   5     2886.58     2941.07     47.64 o
  10   5   5     1893.26     1925.76     41.67 o
  11   5   5        9.51       26.00     24.24 o
  12   5   5     3856.68     3799.31     80.55 o
  13   5   5     2326.56     2367.22     52.62 o
  14   5   5      794.18      780.28     46.56 o
  15   5   5       44.57       32.64     29.47 o
  16   5   5     1046.88     1091.98     45.89 o
  17   5   5      466.98      573.96     31.79 o
  18   5   5     1466.00     1518.69     67.10 o
   1   6   5     2606.37     2527.33     51.31 o
   2   6   5     1813.30     1864.40     35.71 o
   3   6   5      885.43      882.14     31.91 o
   4   6   5     2296.84     2209.36     56.45 o
   5   6   5      623.31      561.17     57.18 o
   6   6   5     1567.02     1654.65     61.83 o
   7   6   5     1877.29     1907.84     67.93 o
   8   6   5     1245.18     1192.19     37.80 o
   9   6   5        1.14        8.17     13.21 o
  10   6   5     2338.27     2277.64     48.01 o
  11   6   5     3044.11     3016.29     58.00 o
  12   6   5      100.42       85.65     18.82 o
  13   6   5       26.97       38.23     18.04 o
  14   6   5     2851.79     2721.76     59.07 o
  15   6   5     1039.09     1129.88     45.58 o
  16   6   5      937.17      909.79     50.50 o
  17   6   5      122.96      165.25     34.20 o
   0   7   5     2358.24     2220.08     72.01 o
   1   7   5     2048.09     2000.15     49.13 o
   2   7   5       26.82       55.62     17.13 o
   3   7   5     1285.38     1264.17     46.26 o
   4   7   5      843.97      860.42     51.78 o
   5   7   5     1153.95     1162.67     55.57 o
   6   7   5     2178.32     2174.10     76.48 o
   7   7   5        3.22       24.37     22.83 o
   8   7   5     1113.58     1137.33     46.76 o
   9   7   5     2901.27     2979.43     89.69 o
  10   7   5      915.81      905.24     37.73 o
  11   7   5        3.16       -6.32     18.77 o
  12   7   5     2979.23     2876.61    128.28 o
  13   7   5     2156.86     2088.19     59.22 o
  14   7   5      470.95      541.15     50.01 o
  15   7   5       68.52       45.40     30.65 o
  16   7   5     1140.12     1234.94     57.47 o
   1   8   5     1704.08     1673.15     49.01 o
   2   8   5      963.37      954.13     43.50 o
   3   8   5      695.99      793.27     57.37 o
   4   8   5     1764.83     1752.41     59.20 o
   5   8   5      443.63      455.92     63.64 o
   6   8   5      726.63      794.22     51.70 o
   7   8   5     1169.15     1091.67     61.01 o
   8   8   5     1227.73     1163.85     64.41 o
   9   8   5        1.06       34.90     23.32 o
  10   8   5     1268.40     1324.62     51.07 o
  11   8   5     1725.04     1726.22     53.74 o
  12   8   5      151.60      150.14     34.49 o
  13   8   5        1.06       -2.38     22.13 o
  14   8   5     1701.66     1693.47     60.36 o
  15   8   5      606.65      712.37     46.63 o
   0   9   5      203.47      186.67     38.06 o
   1   9   5      674.62      698.59     38.09 o
   2   9   5       59.36      103.12     27.26 o
   3   9   5      675.56      672.41     43.02 o
   4   9   5       33.24      -25.32     47.87 o
   5   9   5      201.83      140.18     35.28 o
   6   9   5     1671.76     1665.67     76.52 o
   7   9   5       40.82       26.54     30.54 o
   8   9   5      836.36      823.49     58.03 o
   9   9   5      829.66      826.82     59.50 o
  10   9   5      722.84      861.78     48.31 o
  11   9   5       14.71       41.77     22.86 o
  12   9   5     1469.74     1496.09     52.17 o
  13   9   5      809.45      826.27     43.99 o
  14   9   5      279.06      386.35     67.33 o
   1  10   5      749.54      699.44     48.71 o
   2  10   5      542.25      548.67     44.78 o
   3  10   5      336.84      380.44     49.42 o
   4  10   5      855.28      925.31    149.27 o
   5  10   5      227.63      222.11     47.35 o
   6  10   5      311.79      341.96     46.51 o
   7  10   5      637.67      680.13     58.79 o
   8  10   5      626.02      672.07     57.23 o
   9  10   5        1.75       -2.72     48.93 o
  10  10   5      703.33      812.89     48.40 o
  11  10   5     1001.55     1144.40     46.19 o
   0  11   5      707.68      507.87     79.83 o
   1  11   5      474.77      527.67     48.64 o
   2  11   5       21.05       32.85     54.05 o
   3  11   5      289.65      310.83     50.26 o
   4  11   5      258.14      260.20     46.05 o
   5  11   5      328.53      336.21     90.00 o
   6  11   5      677.20      732.70     62.33 o
   7  11   5        4.03       17.35     37.05 o
   8  11   5      321.02      378.01     83.03 o
   9  11   5      808.27      811.26     64.46 o
   1  12   5      272.20      228.93     74.59 o
   2  12   5      341.58      320.78     78.11 o
   3  12   5      117.63       58.88     63.01 o
   4  12   5      392.81      367.89     55.80 o
   0   0   6   156947.91   172666.41   4000.86 o
   1   0   6     5614.70     5924.40    201.04 o
   2   0   6    16914.74    17886.24    269.63 o
   3   0   6      332.54      405.20     15.67 o
   4   0   6    72986.23    74993.65   1094.45 o
   5   0   6       50.85       60.61     16.17 o
   6   0   6    29446.01    30490.31    716.81 o
   7   0   6      294.04      348.61     15.31 o
   8   0   6     7986.01     7919.91     83.18 o
   9   0   6       19.52       22.77      8.62 o
  10   0   6    14311.64    14160.55    156.94 o
  11   0   6       13.35       16.51     11.53 o
  12   0   6     1409.90     1438.65     38.81 o
  13   0   6       33.93       56.27     15.14 o
  14   0   6     4951.50     4975.49     84.25 o
  15   0   6       61.90       84.98     17.41 o
  16   0   6     1591.25     1546.98     44.84 o
  17   0   6      497.62      507.70     40.85 o
  18   0   6      286.77      316.39     33.67 o
  19   0   6        6.41      -20.81     21.94 o
  20   0   6      136.21      141.41     34.40 o
   1   1   6     1360.45     1426.12     22.67 o
   2   1   6    93416.97    94926.65   1069.65 o
   3   1   6        1.47       24.86      7.14 o
   4   1   6    23936.74    24247.87    257.43 o
   5   1   6      204.79      239.08     17.02 o
   6   1   6    34244.36    34100.05    325.99 o
   7   1   6      746.34      785.30     19.13 o
   8   1   6    20458.61    20482.26    158.65 o
   9   1   6     1855.64     1903.82     24.74 o
  10   1   6       98.23      160.50     19.07 o
  11   1   6       13.08       19.77      7.65 o
  12   1   6     5937.89     5966.56     56.77 o
  13   1   6       35.10       47.94     10.06 o
  14   1   6     1262.66     1245.91     29.36 o
  15   1   6      106.99       98.64     13.49 o
  16   1   6     1001.15     1038.63     27.82 o
  17   1   6       12.24      -15.32     16.69 o
  18   1   6      266.21      257.35     22.03 o
  19   1   6       42.18       35.18     19.20 o
  20   1   6       40.31        9.47     24.66 o
   0   2   6    51489.70    53261.07   1340.17 o
   1   2   6     1917.38     1933.99     32.90 o
   2   2   6    14471.49    14760.34    171.50 o
   3   2   6      175.90      211.91      7.19 o
   4   2   6    30074.60    30589.03    286.18 o
   5   2   6       79.76       89.67      6.76 o
   6   2   6    27425.01    27260.14    343.09 o
   7   2   6      827.96      826.64     17.02 o
   8   2   6     4592.64     4547.36     47.24 o
   9   2   6      113.73      113.99      9.42 o
  10   2   6    12618.20    12237.97    102.34 o
  11   2   6       21.29        3.83      8.96 o
  12   2   6      784.18      810.60     21.21 o
  13   2   6      123.94      135.89     12.88 o
  14   2   6     3753.89     3712.89     47.23 o
  15   2   6       15.16       21.80     12.14 o
  16   2   6      684.35      689.23     27.09 o
  17   2   6      363.07      341.09     34.49 o
  18   2   6       84.64       96.70     30.91 o
  19   2   6       38.58       31.26     27.58 o
  20   2   6       12.37      -13.68     24.28 o
   1   3   6      583.14      591.94     12.49 o
   2   3   6    63244.73    64009.20    693.69 o
   3   3   6        2.78       29.21     10.85 o
   4   3   6    22269.35    22705.80    347.03 o
   5   3   6       61.03       65.54      7.47 o
   6   3   6    26595.34    26492.57    255.04 o
   7   3   6      754.96      775.65     17.43 o
   8   3   6    20190.81    19801.36    188.94 o
   9   3   6     1683.27     1679.95     29.02 o
  10   3   6      156.92      175.55     22.04 o
  11   3   6        0.36        1.23     10.47 o
  12   3   6     6326.04     6301.07     76.34 o
  13   3   6       26.01       34.78     11.35 o
  14   3   6      913.05      959.68     29.34 o
  15   3   6       63.74       76.55     15.29 o
  16   3   6     1080.91     1138.79     48.75 o
  17   3   6       15.08       25.72     29.55 o
  18   3   6      208.80      151.51     34.42 o
  19   3   6       32.73        7.13     28.10 o
   0   4   6    62259.31    62057.98    748.94 o
   1   4   6     2578.98     2615.77     31.14 o
   2   4   6     8193.43     8251.64     89.95 o
   3   4   6       32.59       34.95      9.75 o
   4   4   6    36251.13    36346.52    318.29 o
   5   4   6       49.28       67.14     15.42 o
   6   4   6    18394.59    18339.79    220.27 o
   7   4   6      231.49      267.52     11.91 o
   8   4   6     4648.69     4592.07     84.96 o
   9   4   6       18.76       16.94      8.90 o
  10   4   6     9704.20     9539.23    135.38 o
  11   4   6       13.27       26.42     14.10 o
  12   4   6      996.67      948.76     29.03 o
  13   4   6       24.38       15.11     12.12 o
  14   4   6     3474.22     3553.91     68.65 o
  15   4   6       44.77       39.67     14.51 o
  16   4   6     1167.95     1258.00     47.09 o
  17   4   6      360.09      283.74     49.29 o
  18   4   6      180.39      210.52     72.36 o
  19   4   6        6.26      -11.52     22.86 o
   1   5   6      589.45      609.53     14.79 o
   2   5   6    34601.69    34408.85    349.41 o
   3   5   6        3.18       16.39      9.86 o
   4   5   6    10093.11    10256.64    132.38 o
   5   5   6      170.10      164.04     16.81 o
   6   5   6    14697.36    14546.61    179.58 o
   7   5   6      334.39      347.57     20.61 o
   8   5   6     9288.56     9297.91    109.70 o
   9   5   6      933.26      928.26     27.57 o
  10   5   6        6.42       45.31     33.91 o
  11   5   6       26.51       19.82     12.49 o
  12   5   6     3001.25     2963.62     77.23 o
  13   5   6       15.27       14.91     14.59 o
  14   5   6     1020.69      937.28     48.34 o
  15   5   6       92.64       74.43     27.02 o
  16   5   6      530.15      485.21     35.96 o
  17   5   6        4.12       -1.25     24.95 o
  18   5   6      234.57      224.53     25.91 o
   0   6   6    22855.95    22323.46    380.14 o
   1   6   6      985.57      988.35     31.90 o
   2   6   6     4621.93     4685.55     75.18 o
   3   6   6       35.94       62.89     16.84 o
   4   6   6    14911.17    14988.78    221.16 o
   5   6   6       38.72       35.32     19.24 o
   6   6   6    11435.08    11313.48    173.81 o
   7   6   6      288.02      309.37     21.37 o
   8   6   6     2256.48     2370.33     92.21 o
   9   6   6       40.77       47.79     14.87 o
  10   6   6     6249.40     6189.66     89.05 o
  11   6   6       13.09       -5.45     14.84 o
  12   6   6      442.85      457.72     28.36 o
  13   6   6       43.46       53.61     18.45 o
  14   6   6     2078.06     2133.36     59.27 o
  15   6   6       11.54       -4.24     21.38 o
  16   6   6      490.26      515.20     42.95 o
  17   6   6      212.73      216.22     31.00 o
   1   7   6      140.17      147.46     19.64 o
   2   7   6    18780.96    18670.86    236.07 o
   3   7   6        1.98        3.44     18.47 o
   4   7   6     8510.98     8375.74    265.07 o
   5   7   6        8.81        5.70     21.30 o
   6   7   6     8859.36     8714.89    185.60 o
   7   7   6      329.96      371.82     37.65 o
   8   7   6     9271.39     9139.88    155.83 o
   9   7   6      710.54      689.53     32.08 o
  10   7   6       59.72       77.10     20.47 o
  11   7   6        0.91        9.70     19.36 o
  12   7   6     3558.19     3617.29    101.25 o
  13   7   6        5.89       24.13     23.71 o
  14   7   6      471.19      447.18     40.83 o
  15   7   6       23.38       19.99     29.29 o
  16   7   6      624.61      671.47     46.03 o
   0   8   6    14693.67    14352.96    275.52 o
   1   8   6      658.34      615.46     37.63 o
   2   8   6     2315.82     2306.73     58.28 o
   3   8   6        0.07        8.91     21.03 o
   4   8   6     9516.43     9310.75    192.16 o
   5   8   6       10.34        7.68     25.07 o
   6   8   6     6334.14     6165.84    150.85 o
   7   8   6      103.08      120.32     31.64 o
   8   8   6     1304.19     1247.84     69.36 o
   9   8   6       11.70       28.71     24.32 o
  10   8   6     3878.32     3982.67    134.58 o
  11   8   6       11.97       36.22     21.36 o
  12   8   6      415.98      373.65     31.47 o
  13   8   6        9.68       46.03     24.22 o
  14   8   6     1373.94     1447.65    103.16 o
  15   8   6       18.75        0.14     29.87 o
   1   9   6      155.38      130.81     26.04 o
   2   9   6     9217.02     9012.69    162.91 o
   3   9   6        0.69        3.88     24.48 o
   4   9   6     2811.19     2755.83     96.63 o
   5   9   6       49.39       28.89     30.50 o
   6   9   6     3938.91     4002.39    120.10 o
   7   9   6       85.14       84.71     74.64 o
   8   9   6     2988.48     2880.05    123.86 o
   9   9   6      265.88      232.45     33.21 o
  10   9   6        1.08        8.59     26.21 o
  11   9   6       16.88        7.45     21.69 o
  12   9   6     1132.30     1199.82     55.52 o
  13   9   6        2.13      -26.97     26.97 o
   0  10   6     7367.67     7349.00    253.70 o
   1  10   6      267.12      269.31     37.73 o
   2  10   6     1115.85     1055.42     55.29 o
   3  10   6        2.02      -29.93     31.11 o
   4  10   6     4874.09     4980.13    141.07 o
   5  10   6        3.36      -11.71     36.00 o
   6  10   6     3325.79     3382.11    113.36 o
   7  10   6       59.93      100.42     49.49 o
   8  10   6      727.77      750.57     60.31 o
   9  10   6        7.91       62.36     36.18 o
  10  10   6     2164.13     2164.14    142.50 o
  11  10   6        6.64       14.47     27.16 o
   1  11   6       27.13      -40.20     40.20 o
   2  11   6     4722.46     4598.51    139.69 o
   3  11   6        1.23      -22.28     38.07 o
   4  11   6     2325.16     2146.20    131.56 o
   5  11   6        0.14      -12.65     36.75 o
   6  11   6     2136.71     2148.80    100.93 o
   7  11   6       93.56       82.16     39.31 o
   8  11   6     2926.66     2917.42    153.84 o
   9  11   6      193.95      216.47     50.25 o
   1  12   6      120.76       53.64     69.50 o
   2  12   6      554.95      499.59     82.86 o
   3  12   6        1.86        6.84     59.65 o
   4  12   6     2049.51     2337.39    139.71 o
   1   0   7    10089.64    10199.30    190.12 o
   2   0   7     1245.08     1280.48     35.81 o
   3   0   7    30648.13    31609.63    468.91 o
   4   0   7     3272.25     3359.82     64.10 o
   5   0   7       15.38       17.36      8.64 o
   6   0   7     1374.35     1344.31     32.93 o
   7   0   7    14009.07    14063.08    165.68 o
   8   0   7    16251.99    16466.03    171.61 o
   9   0   7      125.12      130.63     15.55 o
  10   0   7     7853.13     7854.93     94.52 o
  11   0   7     6361.43     6316.29    101.90 o
  12   0   7      223.30      218.74     18.73 o
  13   0   7     1846.45     1823.46     45.41 o
  14   0   7     2704.83     2637.45     59.81 o
  15   0   7     1107.36     1082.95     44.79 o
  16   0   7     1632.17     1614.97     61.18 o
  17   0   7      664.24      616.96     41.12 o
  18   0   7     1099.84     1086.69     50.76 o
  19   0   7      192.18      187.43     27.23 o
  20   0   7     1195.41     1208.02     64.06 o
   0   1   7    20155.90    21509.87    505.55 o
   1   1   7     6442.33     6174.03     75.19 o
   2   1   7     2421.59     2423.67     40.79 o
   3   1   7     3607.85     3504.40     45.73 o
   4   1   7       35.06       69.34     11.19 o
   5   1   7    19038.98    19252.25    226.79 o
   6   1   7     4785.57     4951.20     55.42 o
   7   1   7      109.51      135.87      9.42 o
   8   1   7     4515.55     4478.00     44.32 o
   9   1   7     6479.05     6336.34     58.94 o
  10   1   7     2402.96     2426.75     30.05 o
  11   1   7     1290.74     1301.35     22.65 o
  12   1   7     2538.81     2523.36     32.69 o
  13   1   7     1411.84     1476.76     26.80 o
  14   1   7      369.82      362.99     17.96 o
  15   1   7      842.62      833.65     25.14 o
  16   1   7     3205.43     3210.39     49.12 o
  17   1   7      683.90      698.58     29.86 o
  18   1   7     3056.98     3076.02     57.50 o
  19   1   7      500.79      475.62     28.44 o
  20   1   7      138.34      134.96     26.42 o
   1   2   7     7067.53     7120.00    116.49 o
   2   2   7     3323.45     3463.27     52.28 o
   3   2   7    15078.63    15067.47    177.46 o
   4   2   7      337.98      377.52     17.06 o
   5   2   7      379.51      357.85     26.76 o
   6   2   7      929.72      958.82     17.06 o
   7   2   7     5710.42     5776.78     59.50 o
   8   2   7     8129.39     8114.45     75.17 o
   9   2   7       13.85       33.86     10.03 o
  10   2   7     8390.01     8296.02     74.42 o
  11   2   7     2838.32     2788.06     37.18 o
  12   2   7        3.11        7.52     11.79 o
  13   2   7     1090.70     1091.86     24.92 o
  14   2   7     3434.14     3426.87     47.82 o
  15   2   7      497.27      510.74     22.20 o
  16   2   7     1858.44     1920.46     53.67 o
  17   2   7      466.82      414.82     42.12 o
  18   2   7     1350.40     1330.59     65.03 o
  19   2   7      152.04      142.44     30.74 o
   0   3   7    19231.13    19800.57    218.93 o
   1   3   7     7817.30     8016.42     80.05 o
   2   3   7     1549.45     1555.97     29.05 o
   3   3   7     4161.93     4238.41     52.32 o
   4   3   7       44.42       54.14      5.82 o
   5   3   7    16868.15    16805.79    185.31 o
   6   3   7     3198.22     3260.58     47.63 o
   7   3   7       15.01       40.61      7.22 o
   8   3   7     3335.04     3332.07     46.81 o
   9   3   7     5779.06     5613.28     65.48 o
  10   3   7     1761.38     1745.12     29.97 o
  11   3   7     1126.77     1111.53     27.04 o
  12   3   7     2403.57     2303.40     40.23 o
  13   3   7     1254.64     1250.20     27.86 o
  14   3   7      315.91      333.28     20.59 o
  15   3   7      890.03      931.69     30.21 o
  16   3   7     3117.93     3048.10     92.09 o
  17   3   7      589.08      562.67     44.22 o
  18   3   7     2542.53     2435.90     80.61 o
  19   3   7      548.26      595.46     42.84 o
   1   4   7     5110.82     5184.89     49.90 o
   2   4   7     1263.31     1351.94     24.15 o
   3   4   7    15153.34    14899.74    163.12 o
   4   4   7     1344.27     1396.19     26.08 o
   5   4   7       43.61       77.81     12.30 o
   6   4   7      669.09      690.05     17.12 o
   7   4   7     8149.36     8098.83     94.09 o
   8   4   7     9758.48     9792.70    129.84 o
   9   4   7       73.23       83.55     15.67 o
  10   4   7     5378.30     5287.14     72.29 o
  11   4   7     4042.41     3958.70     63.64 o
  12   4   7      117.64      121.92     16.65 o
  13   4   7     1264.43     1253.91     34.83 o
  14   4   7     2128.73     2095.98     53.08 o
  15   4   7      752.75      821.00     43.27 o
  16   4   7     1288.82     1388.30     48.14 o
  17   4   7      489.24      539.39     45.11 o
  18   4   7      880.18      913.31    105.40 o
  19   4   7      136.77      120.34     44.09 o
   0   5   7     6780.62     6868.59    112.87 o
   1   5   7     2768.39     2810.97     37.17 o
   2   5   7     1272.14     1369.93     25.85 o
   3   5   7     1225.92     1280.96     31.91 o
   4   5   7      152.33      180.37     15.49 o
   5   5   7     8170.00     8210.53    129.40 o
   6   5   7     2900.32     2946.19     54.38 o
   7   5   7       56.91       92.33     12.95 o
   8   5   7     2628.27     2653.49     40.36 o
   9   5   7     3322.73     3248.13     51.37 o
  10   5   7     1609.01     1602.49     38.91 o
  11   5   7      650.72      643.86     26.38 o
  12   5   7     1553.76     1524.71     46.29 o
  13   5   7      841.26      847.70     48.11 o
  14   5   7      212.39      164.75     39.63 o
  15   5   7      412.53      419.67     33.93 o
  16   5   7     1948.55     2053.01     59.87 o
  17   5   7      430.60      490.04     31.91 o
  18   5   7     2131.89     2150.79    113.54 o
   1   6   7     2754.32     2766.60     61.50 o
   2   6   7     1380.72     1455.00     40.68 o
   3   6   7     6561.49     6494.44     94.49 o
   4   6   7      306.20      332.69     20.78 o
   5   6   7      154.59      194.95     20.23 o
   6   6   7      281.82      335.25     28.74 o
   7   6   7     3168.01     3124.06     60.87 o
   8   6   7     4275.60     4281.19     66.46 o
   9   6   7        1.03       23.65     14.09 o
  10   6   7     3837.08     3791.69     65.14 o
  11   6   7     1660.72     1659.54     45.81 o
  12   6   7        3.41      -15.31     15.31 o
  13   6   7      608.19      658.51     47.77 o
  14   6   7     1881.61     1820.43     55.21 o
  15   6   7      345.50      389.08     58.56 o
  16   6   7     1035.11     1117.50     60.92 o
  17   6   7      290.64      346.39     32.83 o
   0   7   7     6733.59     6595.96    288.72 o
   1   7   7     3302.36     3347.68     66.41 o
   2   7   7      545.96      523.21     28.59 o
   3   7   7     1646.47     1717.77     53.93 o
   4   7   7       50.20       56.86     21.28 o
   5   7   7     6311.22     6028.29    140.22 o
   6   7   7     1228.92     1247.20    143.75 o
   7   7   7        0.24       25.80     26.22 o
   8   7   7     1276.49     1252.13     50.17 o
   9   7   7     2513.24     2629.31     60.02 o
  10   7   7      745.39      773.18     35.34 o
  11   7   7      495.89      554.23     32.52 o
  12   7   7     1392.26     1350.76     57.08 o
  13   7   7      604.16      603.14     43.11 o
  14   7   7      142.81       75.82     31.38 o
  15   7   7      497.58      537.23     42.76 o
  16   7   7     1799.86     1930.36    104.46 o
   1   8   7     1432.13     1339.78     50.43 o
   2   8   7      646.07      681.74     38.99 o
   3   8   7     3989.78     4045.04     91.69 o
   4   8   7      356.62      394.57     39.62 o
   5   8   7       32.13       45.03     51.03 o
   6   8   7      148.95      214.97     34.87 o
   7   8   7     2394.89     2366.34     86.95 o
   8   8   7     2940.77     3021.06     98.18 o
   9   8   7       23.71       44.15     28.07 o
  10   8   7     2134.95     2227.43     58.62 o
  11   8   7     1298.27     1453.57     49.79 o
  12   8   7       20.52       -7.46     25.27 o
  13   8   7      468.85      515.27     41.65 o
  14   8   7     1135.20     1030.94     53.44 o
  15   8   7      263.60      280.23     37.45 o
   0   9   7     1698.02     1707.42    111.56 o
   1   9   7      804.22      933.92     48.19 o
   2   9   7      412.38      451.47     38.19 o
   3   9   7      307.51      336.56     40.38 o
   4   9   7       36.06       37.62     31.92 o
   5   9   7     2261.54     2343.38    104.44 o
   6   9   7     1109.95     1121.33     83.26 o
   7   9   7       15.29       46.79     31.69 o
   8   9   7      854.83      895.88     60.80 o
   9   9   7     1114.64     1262.52    105.23 o
  10   9   7      654.66      642.28     35.82 o
  11   9   7      195.44      241.70     28.05 o
  12   9   7      688.16      681.47     44.15 o
  13   9   7      333.03      400.47     38.81 o
   1  10   7      768.74      692.57     48.71 o
   2  10   7      417.09      432.99     43.14 o
   3  10   7     1934.74     1926.92     87.17 o
   4  10   7      225.70      217.11     47.02 o
   5  10   7       38.57       14.44     34.34 o
   6  10   7       53.01       49.20     35.37 o
   7  10   7     1205.31     1198.96     70.54 o
   8  10   7     1553.64     1576.10     79.19 o
   9  10   7        5.59       11.75     32.79 o
  10  10   7     1150.31     1087.02     54.73 o
  11  10   7      684.68      788.03     62.43 o
   0  11   7     1652.13     1816.17    125.89 o
   1  11   7      943.84     1063.46     72.73 o
   2  11   7      161.37      101.96     62.69 o
   3  11   7      440.00      424.32     80.92 o
   4  11   7       32.79      -10.45     38.43 o
   5  11   7     1656.52     1703.74    119.07 o
   6  11   7      427.98      394.11    128.71 o
   7  11   7        0.43      -33.20     33.20 o
   8  11   7      370.62      391.65     98.34 o
   1  12   7      345.75      364.17     79.77 o
   2  12   7      258.29      237.94     73.95 o
   3  12   7      858.56     1053.81    103.73 o
   0   0   8      260.57      349.86     23.71 o
   1   0   8     2839.25     2670.47    105.64 o
   2   0   8      990.81     1034.50     40.28 o
   3   0   8       49.60       93.35     10.19 o
   4   0   8     1272.55     1429.29     36.29 o
   5   0   8      692.99      684.83     39.51 o
   6   0   8     5743.29     5726.42     76.28 o
   7   0   8      455.61      491.80     17.47 o
   8   0   8     2930.27     2878.50     43.23 o
   9   0   8     3913.12     3845.34     54.38 o
  10   0   8       72.78      109.71     19.64 o
  11   0   8      185.41      205.40     15.25 o
  12   0   8    11005.10    10891.68    147.41 o
  13   0   8     4797.16     4668.94     79.82 o
  14   0   8      520.53      504.73     26.69 o
  15   0   8      317.98      351.21     24.32 o
  16   0   8     2009.62     2003.45     57.85 o
  17   0   8     1084.39     1035.95     50.95 o
  18   0   8     1123.61     1086.77     50.36 o
  19   0   8      299.87      323.17     29.62 o
   1   1   8     3672.42     3649.76     49.53 o
   2   1   8     2223.29     2415.45     41.09 o
   3   1   8     2379.65     2238.90     41.76 o
   4   1   8    13090.60    13421.72    194.85 o
   5   1   8     4693.89     4644.05     45.89 o
   6   1   8      232.76      236.84     10.56 o
   7   1   8     8155.57     8101.71     73.74 o
   8   1   8      673.45      714.31     15.79 o
   9   1   8       19.73       33.56      7.53 o
  10   1   8     4053.68     4033.74     41.80 o
  11   1   8     3014.75     2968.54     35.43 o
  12   1   8       59.81       74.10     10.04 o
  13   1   8       86.41       81.10     11.37 o
  14   1   8     6300.31     6024.27     99.76 o
  15   1   8     2579.51     2509.87     42.26 o
  16   1   8      791.77      801.86     25.03 o
  17   1   8      268.61      309.94     22.94 o
  18   1   8      440.34      426.43     29.05 o
  19   1   8      835.99      816.08     45.93 o
   0   2   8      362.59      397.36     47.98 o
   1   2   8     9890.48     9820.67    132.38 o
   2   2   8     2721.24     2773.32     59.23 o
   3   2   8     1406.33     1392.56     28.40 o
   4   2   8     1097.59     1176.10     22.32 o
   5   2   8     2415.02     2307.86     29.92 o
   6   2   8    11605.61    11586.93    101.93 o
   7   2   8     1134.68     1151.55     20.50 o
   8   2   8     1897.90     1876.28     27.24 o
   9   2   8     4122.74     4033.66     42.75 o
  10   2   8     1149.21     1161.41     21.90 o
  11   2   8       80.55       69.17      9.63 o
  12   2   8     8410.63     8230.22     80.81 o
  13   2   8     4192.52     4068.96     49.56 o
  14   2   8      106.81      116.53     13.58 o
  15   2   8      721.80      750.06     29.24 o
  16   2   8     1448.25     1502.89     47.68 o
  17   2   8      902.27      900.86     51.85 o
  18   2   8      952.24     1004.79     53.74 o
  19   2   8      611.77      630.20     77.61 o
   1   3   8     2530.24     2538.26     26.75 o
   2   3   8      500.35      540.91     15.27 o
   3   3   8     1138.11     1043.28     22.11 o
   4   3   8    10607.57    10764.40    108.36 o
   5   3   8     4054.24     4015.53     53.41 o
   6   3   8      418.53      408.14     17.08 o
   7   3   8     5008.66     4852.20     61.27 o
   8   3   8      726.11      762.50     22.07 o
   9   3   8       56.60       68.90     10.11 o
  10   3   8     3405.10     3368.60     65.69 o
  11   3   8     1881.75     1825.91     34.70 o
  12   3   8       59.27       83.27     16.00 o
  13   3   8      106.25      116.71     14.80 o
  14   3   8     5011.90     4956.98     69.54 o
  15   3   8     1919.39     1922.25     43.89 o
  16   3   8      761.22      783.05     51.56 o
  17   3   8      215.44      240.27     39.97 o
  18   3   8      306.51      325.46     37.95 o
  19   3   8      700.29      742.81     45.57 o
   0   4   8       28.74       70.90     17.30 o
   1   4   8     2606.66     2631.28     30.59 o
   2   4   8      909.12      952.72     22.97 o
   3   4   8       46.75       87.21     10.83 o
   4   4   8      877.03      932.34     21.70 o
   5   4   8      654.41      622.68     20.34 o
   6   4   8     4117.48     4146.76     50.91 o
   7   4   8      430.11      442.94     17.46 o
   8   4   8     1730.64     1720.67     32.60 o
   9   4   8     2710.90     2619.20     48.44 o
  10   4   8      103.64      133.52     16.71 o
  11   4   8      145.99      144.05     15.95 o
  12   4   8     7531.72     7362.24     97.60 o
  13   4   8     3461.59     3394.09     59.36 o
  14   4   8      347.26      380.08     22.41 o
  15   4   8      233.77      254.79     27.96 o
  16   4   8     1495.92     1675.69     61.01 o
  17   4   8      844.87      883.32     80.11 o
  18   4   8      898.55      868.98     51.54 o
   1   5   8     1539.86     1585.01     26.74 o
   2   5   8     1781.24     1833.36     33.87 o
   3   5   8     1305.15     1264.92     32.68 o
   4   5   8     5943.67     6053.64     87.62 o
   5   5   8     1993.01     1979.08     43.07 o
   6   5   8       19.02       43.32     13.63 o
   7   5   8     4950.57     4881.11     69.17 o
   8   5   8      392.92      452.85     33.86 o
   9   5   8        3.16       15.14     13.62 o
  10   5   8     2407.13     2370.39     44.39 o
  11   5   8     2244.24     2221.59     50.01 o
  12   5   8       37.53       35.93     18.98 o
  13   5   8       29.39       76.22     33.55 o
  14   5   8     4298.17     4125.93     93.45 o
  15   5   8     1901.41     1941.00     51.45 o
  16   5   8      501.71      499.85     51.62 o
  17   5   8      198.41      243.54     23.95 o
  18   5   8      397.69      419.25     29.94 o
   0   6   8        9.10       46.34     35.12 o
   1   6   8     2958.61     3013.59     50.48 o
   2   6   8      981.92     1010.24     32.79 o
   3   6   8      408.03      436.04     22.23 o
   4   6   8      578.73      625.83     26.49 o
   5   6   8      801.11      850.20     45.80 o
   6   6   8     4230.95     4304.96     82.47 o
   7   6   8      498.81      507.55     26.81 o
   8   6   8      877.38      914.93     37.99 o
   9   6   8     1819.43     1863.85     42.99 o
  10   6   8      456.75      470.08     43.52 o
  11   6   8       62.77       29.81     19.71 o
  12   6   8     4537.57     4428.95     89.08 o
  13   6   8     2178.86     2133.11     58.43 o
  14   6   8      100.68      116.80     35.16 o
  15   6   8      310.46      325.74     33.99 o
  16   6   8      968.36     1096.55     41.29 o
  17   6   8      541.66      652.58     42.76 o
   1   7   8      787.55      791.35     33.72 o
   2   7   8      120.45      141.43     36.89 o
   3   7   8      295.68      274.98     27.25 o
   4   7   8     3817.76     3750.85     84.13 o
   5   7   8     1507.09     1474.20     63.00 o
   6   7   8      194.34      159.54     34.93 o
   7   7   8     1535.93     1522.17     53.56 o
   8   7   8      457.02      503.57     35.80 o
   9   7   8       56.90       55.36     19.24 o
  10   7   8     1561.57     1521.78     67.82 o
  11   7   8      695.95      729.16     42.15 o
  12   7   8       34.77        5.20     24.34 o
  13   7   8       59.10        6.27     27.32 o
  14   7   8     2351.05     2292.86     73.35 o
  15   7   8      891.28      839.60     48.70 o
  16   7   8      445.18      457.95     41.67 o
   0   8   8       16.83       13.91     28.38 o
   1   8   8     1089.48     1075.96     42.68 o
   2   8   8      409.03      480.53     36.22 o
   3   8   8      106.13      104.81     27.96 o
   4   8   8      326.60      274.56     36.27 o
   5   8   8      340.69      415.35     41.12 o
   6   8   8     1777.75     1780.99     74.61 o
   7   8   8      246.39      287.31     78.85 o
   8   8   8      552.78      663.48     41.51 o
   9   8   8     1088.55     1070.93     57.29 o
  10   8   8      139.85      144.91     23.66 o
  11   8   8       73.04       96.32     28.31 o
  12   8   8     2875.33     2896.44     80.91 o
  13   8   8     1473.08     1387.23     79.29 o
  14   8   8      114.42      123.52     33.20 o
   1   9   8      376.81      432.14     38.85 o
   2   9   8      719.90      682.61     61.59 o
   3   9   8      380.11      349.37     37.11 o
   4   9   8     1692.30     1525.25     72.56 o
   5   9   8      494.38      503.20     49.20 o
   6   9   8        0.98       37.25     31.02 o
   7   9   8     1568.41     1490.06     74.71 o
   8   9   8      217.85      220.16     38.73 o
   9   9   8        1.74        3.19     26.46 o
  10   9   8      945.24     1069.88     44.12 o
  11   9   8      920.60      940.59     49.55 o
  12   9   8       19.77      -25.49     25.49 o
  13   9   8        6.38       24.51     28.11 o
   0  10   8       44.67        7.65     50.88 o
   1  10   8      543.89      544.90     65.45 o
   2  10   8      239.26      319.31     39.45 o
   3  10   8       78.08       58.29     37.37 o
   4  10   8      199.22       88.14     60.70 o
   5  10   8      172.09      264.76     43.68 o
   6  10   8     1052.40     1023.82     66.66 o
   7  10   8      141.74       90.98     38.25 o
   8  10   8      297.88      296.37     45.88 o
   9  10   8      518.96      609.22     45.75 o
  10  10   8      114.98      148.69     43.15 o
  11  10   8       36.32       81.28     28.91 o
   1  11   8      194.93      121.74     47.03 o
   2  11   8       58.59       15.29     54.82 o
   3  11   8       74.12      -14.06     54.22 o
   4  11   8      992.63      949.62     67.79 o
   5  11   8      395.04      337.80     53.45 o
   6  11   8       47.37       26.25     52.16 o
   7  11   8      369.58      311.85     48.34 o
   8  11   8      214.19      149.91     44.04 o
   1  12   8      313.99      222.75     76.38 o
   2  12   8      142.02      135.97     70.49 o
   1   0   9      598.66      563.88     50.29 o
   2   0   9    58773.71    60289.96   2018.09 o
   3   0   9       73.99       77.95     19.91 o
   4   0   9    15415.72    15616.29    291.91 o
   5   0   9       60.29       88.20      9.97 o
   6   0   9     5286.81     5240.02     61.15 o
   7   0   9     1607.19     1632.87     30.91 o
   8   0   9    18947.59    18736.30    197.72 o
   9   0   9     2030.73     1981.61     35.94 o
  10   0   9     1035.51     1013.07     32.55 o
  11   0   9        5.07       -9.86      9.86 o
  12   0   9     9037.38     8680.16    123.59 o
  13   0   9       70.29       69.59     16.20 o
  14   0   9      390.75      383.97     24.14 o
  15   0   9       87.98       73.57     17.56 o
  16   0   9      166.05      197.37     25.04 o
  17   0   9       63.57       27.75     24.57 o
  18   0   9      514.50      510.93     47.08 o
  19   0   9      106.99       86.08     23.26 o
   0   1   9    75368.30    80124.05   1464.39 o
   1   1   9     3676.00     3759.72     58.78 o
   2   1   9      754.83      812.07     22.84 o
   3   1   9      342.22      396.08     16.46 o
   4   1   9    44371.57    44790.40    409.49 o
   5   1   9       21.61       30.93      6.11 o
   6   1   9    24899.01    24661.42    216.41 o
   7   1   9      885.16      932.38     16.86 o
   8   1   9     2607.80     2547.70     31.16 o
   9   1   9      120.96      143.72     10.78 o
  10   1   9    18923.03    18589.51    142.38 o
  11   1   9      254.24      274.43     12.48 o
  12   1   9       76.30      136.83     17.97 o
  13   1   9       20.38       29.87     10.16 o
  14   1   9     1492.24     1468.71     31.61 o
  15   1   9      114.96      132.48     14.46 o
  16   1   9      436.74      438.26     36.00 o
  17   1   9      440.94      443.85     24.72 o
  18   1   9      118.79      139.30     31.17 o
  19   1   9       20.26        6.03     23.35 o
   1   2   9     2715.83     2842.77     48.69 o
   2   2   9    87406.30    88994.02   1537.89 o
   3   2   9      399.62      417.63     14.05 o
   4   2   9    13122.70    13291.83    120.50 o
   5   2   9      859.35      833.87     16.98 o
   6   2   9     9790.31     9477.03     90.29 o
   7   2   9     1084.88     1057.64     23.20 o
   8   2   9    17508.78    17136.80    149.92 o
   9   2   9     1283.20     1248.97     22.13 o
  10   2   9     1009.84      974.68     20.25 o
  11   2   9      109.18      107.01     10.71 o
  12   2   9     9254.36     9052.05     94.13 o
  13   2   9       25.14       23.43     10.73 o
  14   2   9      818.25      836.16     27.22 o
  15   2   9      206.55      216.22     18.69 o
  16   2   9      361.87      395.69     28.24 o
  17   2   9        4.02       25.14     26.97 o
  18   2   9      962.88      949.58     52.13 o
  19   2   9      126.41      100.62     28.36 o
   0   3   9    54164.07    55851.69    772.53 o
   1   3   9     3073.20     3165.95     38.52 o
   2   3   9      350.65      422.37     22.02 o
   3   3   9       61.16       57.69      7.59 o
   4   3   9    32140.61    32249.99    317.10 o
   5   3   9       27.66       38.94      6.30 o
   6   3   9    16611.57    16574.19    147.21 o
   7   3   9      488.04      481.99     16.65 o
   8   3   9     1716.56     1691.39     33.32 o
   9   3   9       36.69       42.17      9.70 o
  10   3   9    13387.18    12976.15    134.39 o
  11   3   9      177.32      163.45     13.97 o
  12   3   9      139.60      178.29     13.50 o
  13   3   9        1.15       36.84     13.23 o
  14   3   9      962.16      979.50     30.05 o
  15   3   9      108.46       73.07     16.55 o
  16   3   9      467.13      449.83     41.53 o
  17   3   9      435.07      429.32     41.75 o
  18   3   9       72.58      138.35     43.02 o
  19   3   9       11.52      -14.58     36.05 o
   1   4   9      423.78      470.53     17.24 o
   2   4   9    37873.75    38159.46    445.74 o
   3   4   9       51.81       68.72      8.08 o
   4   4   9     9288.69     9376.01    100.22 o
   5   4   9       37.50       26.22      9.68 o
   6   4   9     3817.29     3730.17     47.94 o
   7   4   9      943.05      955.52     22.85 o
   8   4   9    12746.53    12418.98    140.27 o
   9   4   9     1346.40     1366.60     33.76 o
  10   4   9      669.46      735.68     28.69 o
  11   4   9        6.33        3.48     11.26 o
  12   4   9     6509.14     6233.73     86.98 o
  13   4   9       35.07       24.76     13.42 o
  14   4   9      339.19      354.02     28.73 o
  15   4   9       74.60       50.34     24.43 o
  16   4   9      148.77      275.93     88.85 o
  17   4   9       37.84       38.15     23.34 o
  18   4   9      437.56      465.39     34.02 o
   0   5   9    34826.50    35081.80    489.78 o
   1   5   9     1550.62     1602.13     27.82 o
   2   5   9      584.83      608.24     22.37 o
   3   5   9      175.81      201.23     13.21 o
   4   5   9    21488.27    21590.10    295.71 o
   5   5   9        2.25       15.81     17.45 o
   6   5   9    14882.74    14808.38    185.49 o
   7   5   9      580.41      627.84     17.46 o
   8   5   9     1558.42     1592.92     36.90 o
   9   5   9      127.06      130.66     14.36 o
  10   5   9    12542.40    12419.46    161.53 o
  11   5   9      172.84      169.56     17.57 o
  12   5   9       37.51       42.68     14.70 o
  13   5   9       27.79       32.75     23.38 o
  14   5   9     1269.57     1318.01     43.40 o
  15   5   9       60.34       50.43     20.64 o
  16   5   9      290.76      326.86     27.47 o
  17   5   9      259.34      269.28     24.03 o
   1   6   9      668.35      726.21     20.49 o
   2   6   9    29360.67    30185.17    323.99 o
   3   6   9      112.46      129.40     16.68 o
   4   6   9     5630.17     5736.66     88.63 o
   5   6   9      161.05      228.95     22.35 o
   6   6   9     3593.61     3789.74    125.88 o
   7   6   9      479.86      442.56     26.19 o
   8   6   9     8506.52     8470.83    109.43 o
   9   6   9      702.10      731.91     29.17 o
  10   6   9      366.70      403.65     34.80 o
  11   6   9       38.88       39.16     19.25 o
  12   6   9     4819.23     4671.98     88.35 o
  13   6   9        3.94        5.38     19.88 o
  14   6   9      486.74      509.35     33.89 o
  15   6   9      105.75       67.83     24.19 o
  16   6   9      189.38      220.07     25.78 o
  17   6   9        1.95      -19.38     19.38 o
   0   7   9    18206.88    18199.48    327.06 o
   1   7   9     1085.50     1190.01     46.12 o
   2   7   9      140.76      178.07     24.27 o
   3   7   9        0.34       21.99     20.47 o
   4   7   9    11005.37    11053.63    178.45 o
   5   7   9        5.05       21.11     30.07 o
   6   7   9     5873.09     5778.28    138.74 o
   7   7   9      132.11      124.11     25.29 o
   8   7   9      593.06      665.42     39.48 o
   9   7   9        4.03        0.13     18.10 o
  10   7   9     5282.84     5112.36    169.00 o
  11   7   9       71.00       49.23     36.57 o
  12   7   9      130.68      127.77     32.95 o
  13   7   9        4.52       -1.17     26.09 o
  14   7   9      424.86      403.68     40.24 o
  15   7   9       52.87       53.35     30.90 o
  16   7   9      315.66      313.96     38.06 o
   1   8   9      164.89      131.77     27.14 o
   2   8   9    13483.59    13510.90    214.57 o
   3   8   9       31.96       41.62     24.20 o
   4   8   9     3115.88     3057.73     96.27 o
   5   8   9       13.53       -4.63     30.35 o
   6   8   9     1740.09     1675.97     72.39 o
   7   8   9      280.72      302.21     39.48 o
   8   8   9     4918.83     4992.34    109.02 o
   9   8   9      465.54      496.27     80.67 o
  10   8   9      211.55      228.97     30.04 o
  11   8   9        7.04       24.17     26.07 o
  12   8   9     2815.25     2844.86     80.13 o
  13   8   9        3.37        0.46     27.11 o
  14   8   9      229.90      240.30     35.57 o
   0   9   9    10051.23    10891.77    323.35 o
   1   9   9      410.33      440.09     39.08 o
   2   9   9      272.68      289.64     34.69 o
   3   9   9       47.20        7.25     30.50 o
   4   9   9     6357.43     6283.86    157.80 o
   5   9   9       10.09      -27.26     27.26 o
   6   9   9     5174.51     5068.84    138.74 o
   7   9   9      203.27      123.35     35.53 o
   8   9   9      520.60      590.91     43.62 o
   9   9   9       61.80       49.10     33.13 o
  10   9   9     4819.00     4822.37    131.61 o
  11   9   9       73.42       98.51     33.76 o
  12   9   9       31.78       25.19     27.51 o
  13   9   9       10.98       24.74     28.55 o
   1  10   9      109.02      104.21     41.40 o
   2  10   9     6881.81     7062.44    143.02 o
   3  10   9       34.03        0.33     35.06 o
   4  10   9     1752.39     1714.32     95.13 o
   5  10   9        8.03       10.36     34.79 o
   6  10   9      920.23     1091.99     68.61 o
   7  10   9      143.54      162.24     39.91 o
   8  10   9     2866.92     3115.10    155.84 o
   9  10   9      257.14      194.27     49.48 o
  10  10   9       62.55       93.34     41.03 o
   0  11   9     4845.56     5608.60    218.15 o
   1  11   9      265.28      260.30     71.20 o
   2  11   9       71.76      -51.31     51.31 o
   3  11   9        1.02       -2.32     54.08 o
   4  11   9     2947.29     3064.91    154.38 o
   5  11   9        1.29      -40.50     40.50 o
   6  11   9     1725.25     1832.53     92.65 o
   7  11   9       30.87       -2.32     48.07 o
   0   0  10     7692.40     7885.03    157.30 o
   1   0  10    16685.66    16733.80    444.51 o
   2   0  10     5606.76     5784.52    121.69 o
   3   0  10      733.81      799.27     57.15 o
   4   0  10       94.00      137.14      8.02 o
   5   0  10    12773.73    12640.83    127.64 o
   6   0  10     2506.90     2588.75     38.21 o
   7   0  10      717.08      712.12     20.96 o
   8   0  10     1597.79     1645.20     32.63 o
   9   0  10     3266.99     3151.60     53.25 o
  10   0  10       82.15       72.05     12.25 o
  11   0  10      431.24      457.27     23.37 o
  12   0  10     5137.44     5039.91     83.48 o
  13   0  10      792.75      818.12     32.00 o
  14   0  10       80.06       89.51     16.91 o
  15   0  10     1528.89     1451.69     43.13 o
  16   0  10     3086.89     2951.47    114.52 o
  17   0  10      179.44      186.42     43.35 o
  18   0  10     2016.89     2071.02     66.44 o
  19   0  10       84.44       50.43     31.77 o
   1   1  10     3012.49     2931.87     50.05 o
   2   1  10      643.59      638.12     19.22 o
   3   1  10    15523.31    15583.33    146.56 o
   4   1  10     3668.75     3727.02     35.27 o
   5   1  10      852.56      856.99     14.57 o
   6   1  10      203.17      231.09      8.75 o
   7   1  10    15420.23    15052.70    119.17 o
   8   1  10     5066.46     4996.07     49.80 o
   9   1  10     1009.22      993.38     20.26 o
  10   1  10     7535.07     7483.81     69.95 o
  11   1  10     1138.79     1101.99     21.82 o
  12   1  10       24.47       37.73      9.42 o
  13   1  10     1742.54     1690.98     31.46 o
  14   1  10     3981.41     3891.50     54.19 o
  15   1  10      948.80      948.76     26.64 o
  16   1  10      616.66      681.23     31.61 o
  17   1  10      905.03      894.24     38.12 o
  18   1  10      529.98      534.50     37.41 o
  19   1  10      227.26      210.04     46.29 o
   0   2  10     4384.46     4567.17     71.32 o
   1   2  10    17798.51    17907.41    182.12 o
   2   2  10     6811.22     6956.12     87.62 o
   3   2  10      194.68      203.32      9.46 o
   4   2  10        4.26       26.69      6.09 o
   5   2  10    19279.93    18936.27    147.00 o
   6   2  10     4958.81     4940.23     45.92 o
   7   2  10       60.95       90.87     16.74 o
   8   2  10     1253.83     1219.70     21.37 o
   9   2  10     6894.59     6655.28     62.86 o
  10   2  10      644.04      681.60     17.61 o
  11   2  10      948.04      935.34     20.87 o
  12   2  10     3899.47     3870.75     71.20 o
  13   2  10     1920.97     1903.02     33.77 o
  14   2  10        4.14       27.59     12.66 o
  15   2  10     1748.88     1765.97     41.09 o
  16   2  10     2370.50     2404.36    132.36 o
  17   2  10      331.81      322.61     36.95 o
  18   2  10     1851.80     1850.16     67.34 o
  19   2  10       94.40       94.87     35.78 o
   1   3  10     1355.78     1349.22     25.68 o
   2   3  10      146.61      207.16     20.33 o
   3   3  10    10133.85    10248.78    114.37 o
   4   3  10     3253.89     3354.38     35.34 o
   5   3  10      357.06      388.69     10.83 o
   6   3  10       64.00       78.68     10.61 o
   7   3  10    11406.69    11104.28    106.53 o
   8   3  10     4512.93     4489.62     57.23 o
   9   3  10      868.73      846.10     22.88 o
  10   3  10     6175.36     6045.36     73.59 o
  11   3  10      919.10      950.31     40.30 o
  12   3  10       10.55       21.17     10.49 o
  13   3  10     1278.13     1265.38     32.73 o
  14   3  10     3185.60     3203.15     70.78 o
  15   3  10      813.72      874.25     60.13 o
  16   3  10      576.87      566.55     45.27 o
  17   3  10      603.96      560.55     44.47 o
  18   3  10      393.00      393.60     38.55 o
   0   4  10     4196.17     4311.63     77.74 o
   1   4  10     9991.18    10185.76    119.37 o
   2   4  10     3602.50     3627.33     46.22 o
   3   4  10      442.23      441.24     14.77 o
   4   4  10       56.43       87.04     12.86 o
   5   4  10     8941.81     8932.16    123.16 o
   6   4  10     1988.90     1877.94     39.74 o
   7   4  10      374.17      479.99     71.97 o
   8   4  10     1061.84     1067.08     26.28 o
   9   4  10     2500.72     2437.82     43.83 o
  10   4  10      112.83      144.19     14.11 o
  11   4  10      346.08      376.44     29.52 o
  12   4  10     3666.82     3681.04     76.42 o
  13   4  10      659.11      652.48     30.67 o
  14   4  10       47.85       60.01     14.32 o
  15   4  10     1151.06     1184.73     38.58 o
  16   4  10     2310.85     2330.81     89.06 o
  17   4  10      153.06      161.81     28.60 o
  18   4  10     1544.74     1608.00     48.31 o
   1   5  10     2427.52     2472.38     39.01 o
   2   5  10      747.83      820.01     26.92 o
   3   5  10     9356.12     9455.47    145.94 o
   4   5  10     1774.44     1803.02     41.86 o
   5   5  10      765.47      764.80     29.18 o
   6   5  10      202.08      198.53     22.64 o
   7   5  10     8856.36     8761.27    149.63 o
   8   5  10     2653.16     2553.94     45.15 o
   9   5  10      473.00      489.25     25.65 o
  10   5  10     4375.97     4319.69     73.37 o
  11   5  10      763.13      776.89     41.55 o
  12   5  10       14.99        2.07     13.87 o
  13   5  10     1174.54     1045.82     43.19 o
  14   5  10     2808.82     2879.30     69.15 o
  15   5  10      575.09      575.94     34.27 o
  16   5  10      422.49      460.93     35.06 o
  17   5  10      699.09      723.79     35.82 o
   0   6  10     1976.92     2066.14     63.27 o
   1   6  10     6494.09     6731.86     90.89 o
   2   6  10     2536.07     2615.54     47.23 o
   3   6  10      133.59      192.74     48.52 o
   4   6  10       11.98       -3.41     14.48 o
   5   6  10     7606.27     7693.72    132.66 o
   6   6  10     2056.17     2063.59     53.61 o
   7   6  10       32.37       47.13     22.87 o
   8   6  10      664.55      655.95     35.23 o
   9   6  10     2934.14     2952.59     63.65 o
  10   6  10      293.57      282.01     33.58 o
  11   6  10      474.14      438.70     31.91 o
  12   6  10     2305.04     2370.76     61.19 o
  13   6  10      874.47      891.00     44.02 o
  14   6  10        9.30        7.28     20.73 o
  15   6  10      944.14      955.10     37.96 o
  16   6  10     1507.77     1576.45     53.13 o
   1   7  10      452.36      479.58     44.47 o
   2   7  10       60.94       90.88     23.20 o
   3   7  10     3514.19     3467.21     97.36 o
   4   7  10     1376.72     1372.14     51.27 o
   5   7  10       94.73      120.28     21.43 o
   6   7  10       11.80        2.57     16.39 o
   7   7  10     4302.07     4260.60     92.31 o
   8   7  10     2058.76     2079.36     64.47 o
   9   7  10      347.41      415.64     45.68 o
  10   7  10     2645.82     2548.30     61.69 o
  11   7  10      469.32      440.05     46.39 o
  12   7  10        0.48        4.72     26.64 o
  13   7  10      507.83      523.17     41.51 o
  14   7  10     1565.19     1500.69     81.15 o
  15   7  10      393.08      402.53     39.41 o
   0   8  10     1294.24     1264.87     89.60 o
   1   8  10     3256.63     3283.67     81.88 o
   2   8  10     1223.37     1311.78     52.97 o
   3   8  10      157.33      152.44     28.68 o
   4   8  10       27.88       -0.08     26.34 o
   5   8  10     3485.23     3589.79    106.84 o
   6   8  10     1030.99     1016.28     60.27 o
   7   8  10       67.47       90.11     28.28 o
   8   8  10      405.59      360.12     45.79 o
   9   8  10     1264.89     1329.90     94.32 o
  10   8  10      145.01      154.42     29.60 o
  11   8  10      196.92      234.30     32.52 o
  12   8  10     1557.87     1529.37     60.30 o
  13   8  10      390.08      443.28     39.74 o
  14   8  10       10.97       23.92     27.70 o
   1   9  10      965.12     1125.60     64.99 o
   2   9  10      375.17      403.05     38.69 o
   3   9  10     3091.54     3028.15    102.95 o
   4   9  10      593.09      615.13     52.67 o
   5   9  10      290.43      296.04     57.61 o
   6   9  10       65.46       89.79     35.18 o
   7   9  10     2925.72     3036.09    103.41 o
   8   9  10      927.71      902.98     90.47 o
   9   9  10      145.79      200.44     43.36 o
  10   9  10     1576.71     1580.87     60.71 o
  11   9  10      320.83      333.84     36.25 o
  12   9  10        2.29      -21.35     25.58 o
   0  10  10      672.84      630.58     80.23 o
   1  10  10     1652.12     1771.09     83.31 o
   2  10  10      603.36      674.29     80.69 o
   3  10  10       69.55       74.00     43.98 o
   4  10  10       18.14      -32.79     32.79 o
   5  10  10     1935.51     1933.68     86.00 o
   6  10  10      595.63      684.83     64.17 o
   7  10  10        9.58      -31.86     31.86 o
   8  10  10      247.70      272.58     48.13 o
   9  10  10      763.47      942.67     94.66 o
  10  10  10       91.87       99.16     42.67 o
   1  11  10      157.22      140.61     67.08 o
   2  11  10       52.57       11.04     54.98 o
   3  11  10      976.04      907.68     95.68 o
   4  11  10      441.51      339.33     72.52 o
   5  11  10       23.67      -46.71     46.71 o
   6  11  10        2.76       10.93     51.99 o
   7  11  10     1214.60     1252.89    103.91 o
   1   0  11      748.62      738.22     21.95 o
   2   0  11     1370.98     1556.66     38.17 o
   3   0  11     3174.27     3065.32     38.29 o
   4   0  11     3378.89     3446.67     43.65 o
   5   0  11     5415.62     5414.86     59.05 o
   6   0  11      129.50      134.61     12.60 o
   7   0  11     7223.46     7166.69     85.36 o
   8   0  11     5682.52     5566.88     79.23 o
   9   0  11      581.51      628.95     24.22 o
  10   0  11     4534.72     4397.97     64.91 o
  11   0  11      838.36      767.76     29.55 o
  12   0  11       20.85       43.51     14.50 o
  13   0  11       55.52       68.60     16.50 o
  14   0  11     2428.59     2416.89     55.21 o
  15   0  11     2796.47     2780.79     80.91 o
  16   0  11      993.71     1002.79     55.71 o
  17   0  11      598.71      588.63     38.35 o
  18   0  11      594.54      586.41     36.44 o
  19   0  11     1323.26     1398.06     69.69 o
   0   1  11     2453.27     2477.23     36.92 o
   1   1  11     3686.11     3593.54     35.82 o
   2   1  11     2382.32     2364.70     28.51 o
   3   1  11       26.89       53.50      7.22 o
   4   1  11      307.99      355.68     19.80 o
   5   1  11     3008.50     2957.19     27.71 o
   6   1  11     3532.28     3555.87     35.06 o
   7   1  11     3977.54     3911.04     40.36 o
   8   1  11     3168.86     3087.06     38.33 o
   9   1  11     1781.90     1711.02     26.67 o
  10   1  11     1159.03     1202.48     23.35 o
  11   1  11      668.59      680.99     20.74 o
  12   1  11     4198.63     4144.06     47.94 o
  13   1  11     3026.40     2900.30     44.81 o
  14   1  11      178.94      183.62     14.92 o
  15   1  11      599.43      622.00     25.54 o
  16   1  11     2137.55     2111.03     52.52 o
  17   1  11     1555.41     1508.36     55.39 o
  18   1  11     1583.82     1663.65     46.74 o
  19   1  11      138.99      151.97     26.25 o
   1   2  11      196.20      257.75     13.82 o
   2   2  11     1031.73     1122.22     23.10 o
   3   2  11      648.64      674.34     15.51 o
   4   2  11     1057.35     1089.11     17.72 o
   5   2  11     2025.10     2035.45     24.42 o
   6   2  11      276.60      282.42      9.59 o
   7   2  11     5343.21     5134.85     50.46 o
   8   2  11     2241.01     2203.77     29.55 o
   9   2  11      357.42      396.65     21.45 o
  10   2  11     5026.53     4885.61     51.43 o
  11   2  11      920.31      849.19     20.38 o
  12   2  11      117.65      138.39     11.85 o
  13   2  11        0.38       24.69     10.87 o
  14   2  11     2744.12     2763.92     46.26 o
  15   2  11     2974.27     2972.49     67.73 o
  16   2  11     1307.76     1326.17     52.58 o
  17   2  11      197.31      230.61     34.04 o
  18   2  11      639.18      627.11     42.11 o
  19   2  11     1340.88     1451.62     48.46 o
   0   3  11     3482.01     3573.09     61.57 o
   1   3  11     3075.89     3086.86     42.40 o
   2   3  11     1680.67     1744.54     31.61 o
   3   3  11        6.63       12.36      8.19 o
   4   3  11       11.75       17.10      6.57 o
   5   3  11     3131.57     3066.37     33.64 o
   6   3  11     2704.73     2708.17     34.14 o
   7   3  11     2723.74     2662.95     37.30 o
   8   3  11     2243.39     2200.31     34.36 o
   9   3  11     2119.25     2044.10     37.94 o
  10   3  11      936.14      888.59     25.90 o
  11   3  11      443.54      484.90     20.19 o
  12   3  11     3697.12     3667.51     49.67 o
  13   3  11     3134.99     3073.18     51.42 o
  14   3  11      139.78      137.35     17.01 o
  15   3  11      542.51      540.60     34.18 o
  16   3  11     2054.98     2076.40     75.09 o
  17   3  11     1517.88     1522.52     53.24 o
  18   3  11     1313.59     1312.57     49.39 o
   1   4  11      276.34      288.88     10.61 o
   2   4  11      926.17      936.03     24.98 o
   3   4  11     1655.15     1670.38     40.68 o
   4   4  11     1999.76     2029.14     37.92 o
   5   4  11     3225.66     3212.86     55.10 o
   6   4  11      100.91      131.35     14.61 o
   7   4  11     4533.05     4392.42     71.45 o
   8   4  11     3577.65     3451.67     65.53 o
   9   4  11      409.39      468.84     19.06 o
  10   4  11     3270.07     3115.03     49.67 o
  11   4  11      617.60      626.84     22.85 o
  12   4  11        9.68       24.04     13.93 o
  13   4  11       26.03       60.05     14.20 o
  14   4  11     1940.61     1916.09     47.91 o
  15   4  11     2096.62     2079.25     53.71 o
  16   4  11      795.40      848.45     36.35 o
  17   4  11      407.93      463.38     34.40 o
  18   4  11      488.57      441.13     29.02 o
   0   5  11      894.90      940.21     77.18 o
   1   5  11     1664.48     1672.11     36.39 o
   2   5  11     1128.79     1206.16     29.89 o
   3   5  11       34.18       57.93     17.16 o
   4   5  11      198.52      249.69     20.30 o
   5   5  11     1157.48     1126.25     43.85 o
   6   5  11     2083.18     2170.99     48.79 o
   7   5  11     2466.00     2459.15     42.87 o
   8   5  11     1876.60     1910.52     38.95 o
   9   5  11      702.38      722.66     36.46 o
  10   5  11      710.87      687.24     35.29 o
  11   5  11      492.93      511.42     25.93 o
  12   5  11     2550.32     2539.57     63.52 o
  13   5  11     1599.14     1606.56     65.00 o
  14   5  11      145.27      156.39     24.25 o
  15   5  11      338.11      301.64     27.00 o
  16   5  11     1309.29     1336.45     40.87 o
  17   5  11      970.39      944.23     39.21 o
   1   6  11        6.18       41.95     13.96 o
   2   6  11      515.19      553.35     22.96 o
   3   6  11      451.98      476.76     39.88 o
   4   6  11      722.69      725.93     42.04 o
   5   6  11     1203.07     1197.20     39.38 o
   6   6  11      114.37       86.94     22.07 o
   7   6  11     2566.04     2555.82     56.43 o
   8   6  11     1385.50     1320.96     42.30 o
   9   6  11      239.93      246.76     23.70 o
  10   6  11     2472.92     2450.44     60.25 o
  11   6  11      561.10      638.69     34.57 o
  12   6  11       20.27       50.60     20.76 o
  13   6  11        0.72       21.37     19.95 o
  14   6  11     1570.36     1511.83     46.28 o
  15   6  11     1713.09     1850.08     50.46 o
  16   6  11      720.78      755.45     34.00 o
   0   7  11     1828.56     1799.33     95.09 o
   1   7  11     1053.03     1062.39     44.88 o
   2   7  11      573.25      622.03     53.46 o
   3   7  11        4.84       43.00     25.21 o
   4   7  11       31.20       12.83     20.46 o
   5   7  11     1301.98     1383.96    107.57 o
   6   7  11     1152.27     1128.15     40.77 o
   7   7  11      928.23      989.47     45.03 o
   8   7  11      817.75      857.29     42.28 o
   9   7  11     1160.49     1215.88     42.87 o
  10   7  11      438.33      414.52     29.49 o
  11   7  11      168.41      158.70     23.56 o
  12   7  11     1875.53     1870.28     55.80 o
  13   7  11     1744.14     1713.07    130.27 o
  14   7  11       73.78       47.70     29.59 o
  15   7  11      257.26      258.24     36.20 o
   1   8  11       38.42       18.20     49.14 o
   2   8  11      386.35      386.23     42.54 o
   3   8  11      371.25      352.73     40.18 o
   4   8  11      650.49      588.75     71.82 o
   5   8  11      919.08      909.68    108.45 o
   6   8  11       42.82       48.07     31.09 o
   7   8  11     1402.72     1426.81     75.60 o
   8   8  11     1188.45     1185.77     67.34 o
   9   8  11      172.17      193.54     29.96 o
  10   8  11     1445.98     1421.62     62.56 o
  11   8  11      296.78      297.74     42.21 o
  12   8  11        0.63       26.42     27.76 o
  13   8  11        1.19        4.96     34.75 o
  14   8  11     1051.15     1109.99     53.30 o
   0   9  11      290.42      304.10     61.12 o
   1   9  11      434.40      521.12     50.30 o
   2   9  11      342.98      237.22     56.59 o
   3   9  11       32.28       48.62     34.21 o
   4   9  11       36.06       29.92     33.18 o
   5   9  11      276.49      359.02     55.60 o
   6   9  11      779.01      818.90     58.31 o
   7   9  11      859.42      962.39     64.48 o
   8   9  11      631.32      593.91     56.64 o
   9   9  11      212.38      257.74     45.64 o
  10   9  11      274.77      256.19     33.27 o
  11   9  11      210.84      289.45     34.78 o
  12   9  11     1006.74     1110.85     53.26 o
   1  10  11       19.93       61.53     53.46 o
   2  10  11      195.28      192.15     59.89 o
   3  10  11      184.82      180.19     59.31 o
   4  10  11      358.63      468.84     70.65 o
   5  10  11      462.02      442.80     50.97 o
   6  10  11       26.71       43.71     50.01 o
   7  10  11      775.07      805.44     84.74 o
   8  10  11      638.31      774.43     62.64 o
   9  10  11      117.10      154.82     45.23 o
  10  10  11      791.38      710.05     97.72 o
   2  11  11      163.04      123.58     62.27 o
   3  11  11        1.77      -47.41     54.07 o
   4  11  11       35.53       -6.25     52.21 o
   5  11  11      318.15      379.49     73.17 o
   6  11  11      409.20      399.63     74.18 o
   0   0  12    61070.66    59889.94   1779.31 o
   1   0  12     1066.39     1138.01     21.75 o
   2   0  12     1176.49     1216.93     22.58 o
   3   0  12      114.53      112.73      9.07 o
   4   0  12    42737.82    42135.26    336.33 o
   5   0  12     3799.65     3854.11     46.71 o
   6   0  12    17324.65    17328.16    158.75 o
   7   0  12       19.74       23.68     12.67 o
   8   0  12     4230.93     4184.15     65.05 o
   9   0  12       37.40       63.42     13.06 o
  10   0  12    12523.73    12590.03    143.72 o
  11   0  12      319.04      311.61     22.52 o
  12   0  12      253.33      294.76     49.40 o
  13   0  12      508.91      480.44     26.20 o
  14   0  12     1416.98     1388.71     60.51 o
  15   0  12      263.15      232.68     25.50 o
  16   0  12      393.52      443.51     45.00 o
  17   0  12       54.51       28.55     23.59 o
  18   0  12      188.49      204.67     38.11 o
  19   0  12       42.03       -5.46     25.53 o
   1   1  12        4.98       19.90      5.15 o
   2   1  12    44402.21    44355.85    287.94 o
   3   1  12     3137.54     3205.29     27.79 o
   4   1  12    12888.91    12793.33     88.22 o
   5   1  12       67.83       68.72      5.86 o
   6   1  12     6466.00     6302.34     49.83 o
   7   1  12      606.59      633.63     18.18 o
   8   1  12    11665.41    11346.24    102.22 o
   9   1  12       15.99       13.48      8.39 o
  10   1  12      572.19      594.03     17.08 o
  11   1  12      244.58      261.59     13.16 o
  12   1  12     7048.49     6785.97     71.37 o
  13   1  12      647.29      647.66     21.73 o
  14   1  12      729.24      727.80     23.43 o
  15   1  12      186.54      185.75     18.35 o
  16   1  12      589.65      618.18     32.98 o
  17   1  12        0.09       11.13     18.39 o
  18   1  12      522.44      512.31     37.01 o
  19   1  12       38.22       80.54     33.00 o
   0   2  12    32727.12    32842.40    321.45 o
   1   2  12      105.03      132.42     10.54 o
   2   2  12      957.85     1025.14     19.71 o
   3   2  12      296.00      323.97     10.41 o
   4   2  12    25390.28    25242.74    189.78 o
   5   2  12     3074.36     3060.91     30.61 o
   6   2  12    14714.94    14609.18    110.18 o
   7   2  12      120.77      142.57     10.09 o
   8   2  12     2539.06     2541.42     31.23 o
   9   2  12        4.37       11.64      7.77 o
  10   2  12    10278.95    10075.55     89.61 o
  11   2  12      343.13      350.05     14.52 o
  12   2  12      147.18      160.76     13.67 o
  13   2  12      191.28      200.08     16.06 o
  14   2  12      908.52      951.33     30.22 o
  15   2  12      102.49      128.80     21.39 o
  16   2  12      143.94      122.35     43.11 o
  17   2  12       15.12      -18.61     25.57 o
  18   2  12       67.83       64.99     21.33 o
   1   3  12       14.77       12.64      8.77 o
   2   3  12    36534.72    37141.35    333.18 o
   3   3  12     2434.43     2527.50     38.62 o
   4   3  12    11799.32    11711.93    110.72 o
   5   3  12      166.77      186.02      9.89 o
   6   3  12     5770.46     5655.74     53.15 o
   7   3  12      681.47      654.42     18.58 o
   8   3  12    11344.84    11122.80    109.70 o
   9   3  12       46.40       44.66      9.89 o
  10   3  12      599.82      581.80     19.63 o
  11   3  12      103.16      108.65     11.71 o
  12   3  12     6935.03     6754.60     79.12 o
  13   3  12      557.23      535.95     23.38 o
  14   3  12      557.27      573.78     23.52 o
  15   3  12      107.83      118.59     22.85 o
  16   3  12      639.26      643.60     45.47 o
  17   3  12        1.58       -9.68     19.46 o
  18   3  12      444.71      476.31     32.55 o
   0   4  12    33959.48    34439.79    412.49 o
   1   4  12      598.30      600.99     18.17 o
   2   4  12      746.68      749.14     21.50 o
   3   4  12       16.57       25.07     10.18 o
   4   4  12    25221.68    25055.22    245.31 o
   5   4  12     2396.23     2429.40     48.40 o
   6   4  12    11671.75    11523.96    183.04 o
   7   4  12        3.71       10.03     11.71 o
   8   4  12     2571.16     2559.83     42.21 o
   9   4  12       16.12       11.72      9.57 o
  10   4  12     8883.78     8787.26    102.56 o
  11   4  12      253.23      271.08     19.69 o
  12   4  12      213.47      194.78     16.40 o
  13   4  12      344.44      359.36     21.81 o
  14   4  12     1068.31     1071.29     37.14 o
  15   4  12      192.28      178.04     23.51 o
  16   4  12      314.19      343.40     43.49 o
  17   4  12       43.38       32.89     21.69 o
   1   5  12       19.61       36.26     12.94 o
   2   5  12    22351.16    22595.13    231.22 o
   3   5  12     1596.81     1611.24     41.43 o
   4   5  12     6168.85     6188.95    109.80 o
   5   5  12        5.08       14.58     17.22 o
   6   5  12     3304.55     3198.85     61.65 o
   7   5  12      259.66      267.99     15.43 o
   8   5  12     5857.05     5721.98     93.14 o
   9   5  12        6.68       10.39     11.37 o
  10   5  12      237.93      288.35     18.82 o
  11   5  12      229.69      227.58     23.78 o
  12   5  12     3814.35     3775.86     71.05 o
  13   5  12      403.05      412.28     28.96 o
  14   5  12      564.86      564.51     32.49 o
  15   5  12      176.49      182.58     35.75 o
  16   5  12      302.17      316.12     24.54 o
  17   5  12        0.52      -17.49     17.49 o
   1   6  12      112.56      129.46     35.43 o
   2   6  12      450.36      458.30     28.53 o
   3   6  12       78.18      103.79     19.66 o
   4   6  12    12220.62    12334.26    189.35 o
   5   6  12     1340.46     1346.37     62.80 o
   6   6  12     7174.39     7068.05    127.82 o
   7   6  12       45.26       64.97     17.35 o
   8   6  12     1286.00     1313.38     64.41 o
   9   6  12        0.96       11.20     17.75 o
  10   6  12     5589.20     5590.33    117.81 o
  11   6  12      190.94      198.54     40.14 o
  12   6  12      112.84      155.19     24.35 o
  13   6  12      127.06      109.65     24.42 o
  14   6  12      626.43      657.84     34.01 o
  15   6  12       69.14       55.22     21.57 o
  16   6  12      136.19      166.89     25.25 o
   1   7  12       12.70       21.92     32.22 o
   2   7  12    14287.92    14597.74    273.41 o
   3   7  12      912.99      964.14     54.09 o
   4   7  12     5066.97     5102.01    100.58 o
   5   7  12      115.51      133.33     24.59 o
   6   7  12     2583.78     2726.24     73.74 o
   7   7  12      367.29      367.48     32.91 o
   8   7  12     5656.48     5477.06     95.24 o
   9   7  12       60.63       67.56     27.34 o
  10   7  12      265.87      334.40     30.95 o
  11   7  12       18.06       20.32     19.36 o
  12   7  12     3672.66     3670.54    112.14 o
  13   7  12      274.17      221.15     27.37 o
  14   7  12      299.86      294.20     37.00 o
  15   7  12       41.93        7.22     28.61 o
   1   8  12      177.12      224.52     49.67 o
   2   8  12      310.06      265.60     52.19 o
   3   8  12        0.53       28.48     31.25 o
   4   8  12     7590.62     7894.51    177.03 o
   5   8  12      798.58      985.05     81.66 o
   6   8  12     4495.26     4396.79    125.31 o
   7   8  12        8.83      -30.63     31.08 o
   8   8  12      764.34      839.31     62.75 o
   9   8  12        0.54        6.17     23.16 o
  10   8  12     3729.61     3762.39    100.79 o
  11   8  12      138.83      142.44     29.56 o
  12   8  12      129.67      133.94     30.80 o
  13   8  12      120.22      103.71     59.28 o
   1   9  12       20.25       -8.61     44.98 o
   2   9  12     7021.42     7318.16    243.58 o
   3   9  12      480.59      430.24     64.25 o
   4   9  12     1939.54     1985.60    206.72 o
   5   9  12        0.38        5.73     42.28 o
   6   9  12     1162.68     1111.55     94.32 o
   7   9  12       73.76       87.93     40.36 o
   8   9  12     2085.28     2167.27     93.05 o
   9   9  12        6.82       22.63     38.68 o
  10   9  12       58.29       47.53     39.34 o
  11   9  12      104.29       98.83     28.94 o
   2  10  12      177.10      120.31     57.83 o
   3  10  12        4.06      -34.09     46.13 o
   4  10  12     4074.18     4290.97    179.81 o
   5  10  12      380.91      387.95     68.13 o
   6  10  12     2407.48     2579.47    137.35 o
   7  10  12       11.59       21.37     39.17 o
   8  10  12      437.56      482.92     55.18 o
   9  10  12        0.13       28.38     45.90 o
   4  11  12     1508.37     1586.82    112.18 o
   5  11  12       41.41       37.34     56.44 o
   1   0  13     7727.91     7679.03     78.14 o
   2   0  13      950.03      979.85     20.51 o
   3   0  13    10188.01    10105.56     98.72 o
   4   0  13     4714.49     4644.84     49.44 o
   5   0  13      141.60      155.68     10.64 o
   6   0  13        7.74        6.69      7.71 o
   7   0  13    13533.14    13069.20    144.29 o
   8   0  13     2227.99     2180.90     50.69 o
   9   0  13     3998.15     3911.05     63.90 o
  10   0  13     3129.70     3107.47     51.69 o
  11   0  13     4276.08     4101.78     72.72 o
  12   0  13       20.04       24.31     14.22 o
  13   0  13      853.24      866.50     33.59 o
  14   0  13     3097.55     3013.15     84.20 o
  15   0  13      536.22      489.99     44.83 o
  16   0  13      673.56      698.56     41.01 o
  17   0  13      506.88      488.89     73.98 o
  18   0  13      324.94      366.04     33.22 o
   0   1  13      547.65      604.30     14.57 o
   1   1  13    14971.35    14903.06    102.25 o
   2   1  13     2110.00     2184.96     23.18 o
   3   1  13     1880.45     1871.67     20.24 o
   4   1  13      107.00      136.08      7.08 o
   5   1  13     6892.93     6702.00     50.21 o
   6   1  13     3956.41     3892.21     35.49 o
   7   1  13      617.31      659.59     14.81 o
   8   1  13     1597.57     1591.71     26.14 o
   9   1  13     5613.47     5363.11     55.10 o
  10   1  13      396.17      373.52     22.94 o
  11   1  13      821.96      823.30     20.88 o
  12   1  13     4521.93     4458.81     53.22 o
  13   1  13     1957.17     1883.79     35.69 o
  14   1  13       48.64       72.68     12.90 o
  15   1  13      777.17      787.74     31.25 o
  16   1  13     1755.61     1677.75     60.49 o
  17   1  13        1.46        3.27     15.94 o
  18   1  13     1025.14     1053.07     36.42 o
   1   2  13     7490.35     7494.58     56.10 o
   2   2  13     1175.89     1199.49     17.47 o
   3   2  13     5883.59     5866.66     51.60 o
   4   2  13     2891.76     2872.92     31.45 o
   5   2  13      778.11      757.53     15.61 o
   6   2  13        9.51       10.55      5.51 o
   7   2  13     6862.34     6643.82     56.94 o
   8   2  13     1073.63     1078.22     29.57 o
   9   2  13     2149.94     2112.35     29.24 o
  10   2  13     3240.35     3219.21     37.88 o
  11   2  13     1640.47     1601.47     35.84 o
  12   2  13       11.69       27.39     13.20 o
  13   2  13      473.44      479.31     20.75 o
  14   2  13     3307.60     3241.79     80.50 o
  15   2  13      136.38      149.25     19.76 o
  16   2  13      754.89      800.48     55.81 o
  17   2  13      420.14      395.55     30.82 o
  18   2  13      386.38      380.04     29.03 o
   0   3  13      922.75      958.02     30.71 o
   1   3  13    14440.94    14426.43    142.43 o
   2   3  13     1638.98     1790.07     34.77 o
   3   3  13     2336.35     2283.16     39.92 o
   4   3  13      237.65      268.55     15.04 o
   5   3  13     6494.62     6391.33     61.86 o
   6   3  13     3032.59     2984.58     35.75 o
   7   3  13      319.77      346.87     14.67 o
   8   3  13     1196.16     1244.17     24.05 o
   9   3  13     4881.81     4853.71     66.26 o
  10   3  13      306.27      328.60     14.77 o
  11   3  13      738.78      726.11     23.46 o
  12   3  13     3986.94     3867.75     55.97 o
  13   3  13     1634.10     1603.35     35.40 o
  14   3  13       43.71       35.12     19.03 o
  15   3  13      843.09      849.23     35.96 o
  16   3  13     1673.75     1635.17     71.83 o
  17   3  13        1.87       12.95     20.21 o
  18   3  13      879.22      916.97     40.68 o
   1   4  13     5094.91     5041.40     67.58 o
   2   4  13      622.48      712.49     41.37 o
   3   4  13     6343.90     6284.34     78.26 o
   4   4  13     2948.76     3005.72     43.55 o
   5   4  13      144.07      145.27     13.82 o
   6   4  13        3.71       26.76     13.15 o
   7   4  13     8733.37     8532.07    109.40 o
   8   4  13     1506.99     1512.55     38.66 o
   9   4  13     2612.29     2587.88     44.11 o
  10   4  13     2333.29     2339.53     45.30 o
  11   4  13     2825.45     2755.67     47.34 o
  12   4  13       11.53       20.98     15.88 o
  13   4  13      612.89      610.33     29.61 o
  14   4  13     2426.40     2432.66     53.32 o
  15   4  13      351.01      387.22     28.12 o
  16   4  13      534.47      601.60     52.07 o
  17   4  13      376.12      383.71     31.56 o
   1   5  13     6863.33     6883.89    146.66 o
   2   5  13     1212.24     1351.70     86.37 o
   3   5  13      612.82      695.52     62.36 o
   4   5  13       30.34       60.96     19.64 o
   5   5  13     3372.97     3412.49     64.53 o
   6   5  13     2383.35     2420.20     54.06 o
   7   5  13      464.09      511.21     41.13 o
   8   5  13      965.34      941.71     27.86 o
   9   5  13     3215.20     3069.91     54.65 o
  10   5  13      298.52      309.31     26.47 o
  11   5  13      501.40      508.98     29.46 o
  12   5  13     2777.54     2711.43     62.08 o
  13   5  13     1239.27     1284.45     42.93 o
  14   5  13       37.45       53.41     20.72 o
  15   5  13      415.45      436.33     26.90 o
  16   5  13     1123.43     1207.78     37.98 o
   2   6  13      513.52      549.56     51.34 o
   3   6  13     3110.26     3202.17     75.17 o
   4   6  13     1547.06     1632.21     54.23 o
   5   6  13      330.54      350.25     29.61 o
   6   6  13        3.30      -23.02     23.02 o
   7   6  13     3876.97     3979.26     75.60 o
   8   6  13      770.37      752.70     44.44 o
   9   6  13     1115.66     1139.27     42.06 o
  10   6  13     1724.93     1824.58     53.18 o
  11   6  13     1073.06     1107.89     49.21 o
  12   6  13        0.29        5.75     19.15 o
  13   6  13      297.58      288.79     26.39 o
  14   6  13     1907.73     1898.68     51.30 o
  15   6  13      113.33      141.21     24.10 o
   2   7  13      642.82      747.22     65.50 o
   3   7  13     1157.16     1216.13     79.81 o
   4   7  13      175.45      240.60     27.53 o
   5   7  13     3046.92     3204.12     79.67 o
   6   7  13     1281.37     1296.47     52.24 o
   7   7  13       87.42       72.54     36.36 o
   8   7  13      494.41      501.32     30.57 o
   9   7  13     2250.46     2252.38     73.80 o
  10   7  13      162.75      177.26     24.23 o
  11   7  13      396.31      436.83     31.15 o
  12   7  13     2025.62     1974.02     57.30 o
  13   7  13      746.59      831.59     39.10 o
  14   7  13       27.84       40.67     27.50 o
   2   8  13      274.73      256.25     51.73 o
   3   8  13     2190.33     2421.32    120.99 o
   4   8  13      992.17      986.33     81.54 o
   5   8  13       85.52       68.94     33.81 o
   6   8  13        0.49       -1.27     31.55 o
   7   8  13     2958.24     2874.64    214.09 o
   8   8  13      587.03      534.36     55.23 o
   9   8  13      870.98      896.42     77.77 o
  10   8  13     1094.90     1111.37     63.71 o
  11   8  13      940.67      936.47     55.53 o
  12   8  13        2.62       -1.14     24.83 o
  13   8  13      250.77      274.32     35.20 o
   3   9  13      149.32      157.88     52.93 o
   4   9  13       18.69       47.20     44.74 o
   5   9  13     1180.18     1300.90     97.53 o
   6   9  13      908.44      988.69     67.29 o
   7   9  13      173.23      155.27     63.10 o
   8   9  13      340.94      334.90     49.97 o
   9   9  13     1185.60     1292.57     54.28 o
  10   9  13      153.11      219.41     31.98 o
  11   9  13      198.32      209.07     38.05 o
   4  10  13      593.26      669.56     81.87 o
   5  10  13       74.50       23.48     52.33 o
   6  10  13        0.43       42.15     47.44 o
   7  10  13     1542.52     1543.54     79.84 o
   8  10  13      416.24      347.01     51.28 o
   0   0  14     3604.13     3603.10     60.75 o
   1   0  14      748.63      794.96     18.63 o
   2   0  14      327.01      322.68     13.26 o
   3   0  14      546.69      520.52     16.37 o
   4   0  14      220.06      236.31     11.16 o
   5   0  14      178.48      160.97     11.29 o
   6   0  14     1208.70     1196.49     25.40 o
   7   0  14      678.63      680.19     21.47 o
   8   0  14     3190.29     3172.58     50.31 o
   9   0  14     2481.14     2364.93     42.70 o
  10   0  14      458.86      507.87     21.14 o
  11   0  14      679.14      636.55     28.02 o
  12   0  14     1867.31     1828.63     47.19 o
  13   0  14     3666.18     3664.30     70.45 o
  14   0  14      480.22      487.09     27.23 o
  15   0  14        3.02        7.86     24.23 o
  16   0  14     1754.28     1756.57    110.00 o
  17   0  14     1132.07     1130.86     51.87 o
  18   0  14     1806.59     1886.17     62.98 o
   1   1  14     1075.13     1084.04     17.14 o
   2   1  14      648.93      718.13     16.39 o
   3   1  14      157.80      175.99     12.39 o
   4   1  14      470.01      478.89     11.71 o
   5   1  14     1477.36     1476.38     18.97 o
   6   1  14      905.97      915.22     16.02 o
   7   1  14     1949.01     1896.74     24.85 o
   8   1  14     3909.48     3849.66     41.65 o
   9   1  14      138.63      153.10     10.35 o
  10   1  14     3832.32     3662.11     43.68 o
  11   1  14     2920.64     2821.71     36.26 o
  12   1  14        7.42       18.76      9.65 o
  13   1  14       89.76       64.71     12.42 o
  14   1  14     1903.79     1947.66     40.93 o
  15   1  14     2177.37     2209.22     62.19 o
  16   1  14     1188.17     1207.31     34.37 o
  17   1  14      217.14      222.84     18.61 o
  18   1  14      622.37      641.29     29.20 o
   0   2  14     4323.57     4359.49     52.80 o
   1   2  14     2796.98     2815.41     26.79 o
   2   2  14      656.53      668.85     13.87 o
   3   2  14     2476.18     2438.23     30.44 o
   4   2  14       38.78       48.09      6.93 o
   5   2  14      573.90      536.81     14.04 o
   6   2  14     2521.45     2544.32     30.31 o
   7   2  14     1440.48     1392.87     24.52 o
   8   2  14     2287.39     2239.08     31.51 o
   9   2  14     2145.76     2054.16     29.80 o
  10   2  14     1276.40     1201.02     24.30 o
  11   2  14      543.74      527.84     21.56 o
  12   2  14     1464.57     1431.26     28.70 o
  13   2  14     2857.42     2886.45     50.68 o
  14   2  14      159.41      183.52     29.48 o
  15   2  14       48.63       48.38     21.45 o
  16   2  14     1561.82     1466.45     44.90 o
  17   2  14      888.02      937.40     36.21 o
  18   2  14     1492.68     1574.57     43.49 o
   1   3  14      983.46      990.55     24.66 o
   2   3  14      239.91      309.14     23.58 o
   3   3  14       58.71       95.87     19.01 o
   4   3  14      397.98      420.31     19.31 o
   5   3  14     1573.33     1556.83     28.26 o
   6   3  14      964.56      946.21     19.17 o
   7   3  14     1099.45     1100.06     34.25 o
   8   3  14     3241.71     3213.58     41.76 o
   9   3  14      219.92      233.22     14.09 o
  10   3  14     3316.44     3217.07     44.71 o
  11   3  14     1904.44     1890.56     34.16 o
  12   3  14        2.71       -7.27     13.07 o
  13   3  14      108.98      112.79     15.07 o
  14   3  14     1573.52     1576.03     40.84 o
  15   3  14     1624.24     1659.16     72.81 o
  16   3  14     1127.58     1153.29     47.45 o
  17   3  14      185.04      174.89     26.22 o
   0   4  14     2552.75     2652.79     57.57 o
   1   4  14      616.99      590.40     20.86 o
   2   4  14      276.64      286.80     24.25 o
   3   4  14      461.41      465.41     20.59 o
   4   4  14      120.26      147.49     17.89 o
   5   4  14      145.02      142.66     13.95 o
   6   4  14      962.35      963.75     30.41 o
   7   4  14      535.83      583.05     44.86 o
   8   4  14     2127.40     2018.15     45.92 o
   9   4  14     1760.52     1796.65     44.26 o
  10   4  14      396.04      421.51     24.66 o
  11   4  14      494.44      510.19     28.26 o
  12   4  14     1395.82     1359.76     36.61 o
  13   4  14     2721.52     2640.27     55.54 o
  14   4  14      325.76      327.47     27.53 o
  15   4  14        0.66        1.41     18.19 o
  16   4  14     1338.33     1381.81     57.54 o
  17   4  14      895.29      936.44     38.17 o
   1   5  14      533.03      619.54     55.91 o
   2   5  14      725.08      735.22     51.13 o
   3   5  14      140.18      178.27     30.82 o
   4   5  14      284.74      305.77     27.18 o
   5   5  14      697.65      735.60     31.00 o
   6   5  14      302.74      269.58     22.92 o
   7   5  14     1472.82     1495.68     44.91 o
   8   5  14     2342.17     2319.05     53.30 o
   9   5  14       65.30       84.87     19.68 o
  10   5  14     2283.02     2294.12     56.35 o
  11   5  14     2242.89     2292.88     93.63 o
  12   5  14        8.44        7.15     17.97 o
  13   5  14       52.67       44.55     29.01 o
  14   5  14     1367.27     1383.70     49.31 o
  15   5  14     1674.36     1656.32     44.08 o
  16   5  14      763.23      828.06     35.58 o
   2   6  14      306.65      319.77     70.90 o
   3   6  14      830.58      824.27     54.53 o
   4   6  14       12.83       40.52     30.17 o
   5   6  14      188.73      249.38     37.66 o
   6   6  14     1148.77     1175.34     47.23 o
   7   6  14      629.45      714.59     36.82 o
   8   6  14     1192.53     1190.07     51.95 o
   9   6  14     1055.68     1075.06     41.53 o
  10   6  14      595.11      552.59     33.10 o
  11   6  14      301.35      273.67     25.89 o
  12   6  14      970.24      974.50     38.95 o
  13   6  14     1637.41     1646.34     63.59 o
  14   6  14      117.54      141.23     23.65 o
  15   6  14       17.65       30.17     20.79 o
   3   7  14       14.11       47.76     63.62 o
   4   7  14      209.13      208.01     38.11 o
   5   7  14      834.90      872.24     44.55 o
   6   7  14      408.81      503.27     51.75 o
   7   7  14      339.98      366.49     27.35 o
   8   7  14     1435.85     1412.52     57.12 o
   9   7  14      195.69      177.03     23.88 o
  10   7  14     1578.35     1506.13     49.16 o
  11   7  14      746.30      735.53     37.90 o
  12   7  14        0.29      -14.61     19.59 o
  13   7  14       81.64       66.37     22.46 o
  14   7  14      817.57      870.21     36.24 o
   4   8  14       17.56       44.00     40.61 o
   5   8  14       82.74      129.20     39.91 o
   6   8  14      548.95      473.37     51.84 o
   7   8  14      295.37      258.04     45.22 o
   8   8  14      763.09      761.93     52.92 o
   9   8  14      725.56      705.29     48.28 o
  10   8  14      259.67      270.46     33.58 o
  11   8  14      218.39      227.31     46.25 o
  12   8  14      650.53      653.81     54.37 o
   5   9  14      218.67      233.72     45.65 o
   6   9  14       56.61      117.16     41.26 o
   7   9  14      561.65      502.89     55.60 o
   8   9  14      899.51      938.29     67.39 o
   9   9  14       35.66       63.80     26.53 o
  10   9  14      874.19      896.44     65.22 o
   6  10  14      354.78      446.08     88.38 o
   7  10  14      174.04      173.74     93.82 o
   8  10  14      414.17      392.03     56.25 o
   1   0  15      115.08      125.00     10.84 o
   2   0  15    22274.95    21898.93    197.46 o
   3   0  15     1160.17     1194.66     25.00 o
   4   0  15    12216.78    12164.44    109.10 o
   5   0  15      922.39      920.79     26.94 o
   6   0  15     7896.30     7669.06     88.90 o
   7   0  15      235.52      237.58     15.63 o
   8   0  15     5520.90     5376.99     73.04 o
   9   0  15      719.91      704.49     24.52 o
  10   0  15      372.64      390.88     23.30 o
  11   0  15       25.95       22.18     12.93 o
  12   0  15     4017.96     3990.53     66.29 o
  13   0  15      278.59      280.52     20.48 o
  14   0  15      692.96      668.66     51.29 o
  15   0  15      154.42      155.69     22.98 o
  16   0  15      744.87      795.26     36.98 o
  17   0  15        1.92      -19.51     19.51 o
  18   0  15       83.71       86.63     23.02 o
   0   1  15    20289.01    20198.00    186.57 o
   1   1  15      968.94      968.07     15.67 o
   2   1  15     2489.80     2420.33     27.13 o
   3   1  15      282.91      301.97      9.17 o
   4   1  15    23658.43    23370.68    155.09 o
   5   1  15     1416.18     1396.02     19.04 o
   6   1  15    12417.67    12148.60     89.88 o
   7   1  15      329.24      321.60     13.30 o
   8   1  15     3503.38     3476.50     45.23 o
   9   1  15      171.88      193.13     11.32 o
  10   1  15     6163.63     5967.31     59.74 o
  11   1  15      466.90      484.06     15.40 o
  12   1  15      570.80      561.24     18.57 o
  13   1  15      220.48      225.89     13.84 o
  14   1  15     1816.39     1769.17     41.39 o
  15   1  15        1.35       -2.36     13.49 o
  16   1  15      211.03      199.87     18.54 o
  17   1  15      189.38      174.55     20.90 o
  18   1  15      271.50      244.42     32.96 o
   1   2  15     1051.55     1054.49     17.07 o
   2   2  15    28766.93    28916.21    205.07 o
   3   2  15     1844.02     1842.86     26.75 o
   4   2  15    12088.95    11974.70    100.78 o
   5   2  15       96.24      106.63      8.68 o
   6   2  15    10046.21     9827.75     80.30 o
   7   2  15      133.74      144.58     10.66 o
   8   2  15     6183.95     6074.96     58.81 o
   9   2  15      355.94      363.38     14.21 o
  10   2  15      449.99      470.48     15.88 o
  11   2  15       10.41       17.60      9.22 o
  12   2  15     4651.45     4572.00     52.78 o
  13   2  15      370.49      382.76     16.16 o
  14   2  15      865.24      870.76     29.68 o
  15   2  15      313.18      300.30     24.84 o
  16   2  15      998.37      992.48     37.30 o
  17   2  15       24.12       17.51     16.83 o
   0   3  15    15359.16    15522.16    225.31 o
   1   3  15      884.78      899.81     22.36 o
   2   3  15     1803.92     1849.54     33.98 o
   3   3  15      401.81      420.75     21.54 o
   4   3  15    18171.63    18321.85    203.29 o
   5   3  15     1033.05      997.13     27.88 o
   6   3  15     9169.66     9103.51     89.72 o
   7   3  15      170.29      170.46     15.36 o
   8   3  15     2584.92     2564.82     41.61 o
   9   3  15       61.14       58.93     12.23 o
  10   3  15     4522.34     4415.51     59.20 o
  11   3  15      363.01      366.17     17.24 o
  12   3  15      570.40      604.58     21.03 o
  13   3  15      297.19      315.86     25.88 o
  14   3  15     1320.19     1350.89     42.97 o
  15   3  15        0.62       -1.03     20.36 o
  16   3  15      208.28      208.35     37.16 o
  17   3  15      207.78      193.09     37.78 o
   1   4  15      128.77      142.06     15.52 o
   2   4  15    15633.59    15572.42    276.21 o
   3   4  15      861.63      884.86     41.29 o
   4   4  15     8271.35     8189.77    106.02 o
   5   4  15      536.02      528.29     22.98 o
   6   4  15     5639.95     5562.38     68.28 o
   7   4  15      160.92      171.95     18.21 o
   8   4  15     4103.01     4084.79     69.22 o
   9   4  15      482.14      473.79     25.46 o
  10   4  15      261.27      285.75     22.09 o
  11   4  15       12.28        6.32     19.67 o
  12   4  15     3079.10     2988.47     65.48 o
  13   4  15      212.00      241.90     24.95 o
  14   4  15      552.72      550.91     38.78 o
  15   4  15      136.50      111.56     25.66 o
  16   4  15      594.87      584.71     35.99 o
   0   5  15    11936.37    11803.48    335.72 o
   1   5  15      420.20      411.07     55.82 o
   2   5  15     1542.09     1559.83     59.64 o
   3   5  15       64.78       64.96     31.59 o
   4   5  15    13784.88    13578.17    179.74 o
   5   5  15      916.21      908.33     33.16 o
   6   5  15     8051.89     8197.17     99.85 o
   7   5  15      337.77      382.08     28.82 o
   8   5  15     2197.02     2215.14     61.36 o
   9   5  15      181.10      159.97     21.68 o
  10   5  15     4534.19     4377.29     77.28 o
  11   5  15      372.61      353.18     27.27 o
  12   5  15      334.49      354.87     27.52 o
  13   5  15       86.83       76.12     23.82 o
  14   5  15     1409.60     1484.95     42.64 o
  15   5  15        0.60       -7.20     16.38 o
  16   5  15      158.35      166.99     23.29 o
   1   6  15      406.95      431.92     82.39 o
   2   6  15    12430.69    12447.38    353.06 o
   3   6  15      875.44      887.09     55.50 o
   4   6  15     5767.23     5673.52    364.25 o
   5   6  15       84.74      113.07     24.76 o
   6   6  15     4482.72     4493.13     88.60 o
   7   6  15       92.51      109.22     20.49 o
   8   6  15     3404.17     3336.90     71.79 o
   9   6  15      231.14      203.52     24.36 o
  10   6  15      177.43      169.88     23.11 o
  11   6  15        1.76       25.95     18.44 o
  12   6  15     2590.12     2567.20     59.28 o
  13   6  15      215.81      206.86     24.65 o
  14   6  15      522.24      577.46     36.84 o
  15   6  15      176.26      176.81     24.58 o
   2   7  15      711.23      760.70     92.82 o
   3   7  15      203.92      219.40     77.98 o
   4   7  15     7257.48     7162.50    246.16 o
   5   7  15      407.42      388.04     34.28 o
   6   7  15     3818.80     3888.29    125.04 o
   7   7  15       67.45       40.37     18.90 o
   8   7  15     1020.33     1033.13     40.97 o
   9   7  15        8.62        8.90     33.43 o
  10   7  15     2087.51     2077.10     57.94 o
  11   7  15      194.42      194.92     25.66 o
  12   7  15      318.16      322.91     36.36 o
  13   7  15      204.22      215.12     24.48 o
   4   8  15     3141.33     3367.79    168.93 o
   5   8  15      130.74      180.26     78.86 o
   6   8  15     2436.92     2556.46     98.64 o
   7   8  15       67.63      108.29     39.46 o
   8   8  15     1976.66     2030.18    118.59 o
   9   8  15      176.55      165.68     29.69 o
  10   8  15       98.67      116.23     28.29 o
  11   8  15        0.72       35.16     26.59 o
  12   8  15     1512.16     1599.67    122.56 o
   5   9  15      367.21      385.35     87.59 o
   6   9  15     3117.49     3188.71    171.75 o
   7   9  15      185.71      243.39     47.04 o
   8   9  15      762.86      812.15     64.71 o
   9   9  15       91.32       99.56     59.14 o
  10   9  15     1996.72     2136.22     91.12 o
   5  10  15       55.85       81.51     79.32 o
   6  10  15     1249.52     1413.53    121.67 o
   7  10  15       48.32       39.10     78.15 o
   0   0  16     2268.86     2291.70     57.07 o
   1   0  16    11637.91    11636.70    116.49 o
   2   0  16       29.15       37.99      8.93 o
   3   0  16      731.02      706.84     19.82 o
   4   0  16        6.78       33.58     10.11 o
   5   0  16     4730.04     4640.39     56.25 o
   6   0  16     1705.56     1636.50     35.05 o
   7   0  16      150.05      170.67     14.82 o
   8   0  16     2002.98     2071.88     40.37 o
   9   0  16     2689.37     2576.06     58.26 o
  10   0  16     1139.99     1091.19     36.34 o
  11   0  16      863.20      887.45     47.08 o
  12   0  16     2059.47     2102.15     46.27 o
  13   0  16      758.23      752.70     29.21 o
  14   0  16      435.65      446.25     30.28 o
  15   0  16     1190.82     1212.10     43.74 o
  16   0  16     1211.83     1267.37     54.61 o
  17   0  16        8.23       -9.41     26.62 o
   1   1  16     5602.48     5558.50     48.16 o
   2   1  16     1726.12     1793.39     32.98 o
   3   1  16     8067.01     7877.29     61.15 o
   4   1  16      769.91      748.76     15.01 o
   5   1  16      755.00      727.17     15.49 o
   6   1  16      897.59      920.28     17.59 o
   7   1  16     9743.64     9485.85     80.83 o
   8   1  16     1920.60     1894.34     28.50 o
   9   1  16     1963.59     1919.42     28.76 o
  10   1  16     1659.48     1613.76     26.90 o
  11   1  16     1391.97     1377.19     28.03 o
  12   1  16       49.37       53.08     12.80 o
  13   1  16      595.78      637.81     22.90 o
  14   1  16     1510.51     1518.87     38.50 o
  15   1  16      218.96      239.55     19.33 o
  16   1  16     1002.04     1037.14     31.45 o
  17   1  16      390.15      399.36     33.73 o
   0   2  16     1954.83     2012.60     43.67 o
   1   2  16    11650.80    11757.18     97.76 o
   2   2  16       63.22       66.33      7.77 o
   3   2  16      245.29      259.62     12.93 o
   4   2  16        6.31       16.97      8.06 o
   5   2  16     7442.56     7306.56     69.54 o
   6   2  16     2096.69     2059.62     28.90 o
   7   2  16      670.13      708.96     23.73 o
   8   2  16     1736.57     1688.77     29.84 o
   9   2  16     5285.11     5126.48     53.34 o
  10   2  16     1439.96     1467.32     26.26 o
  11   2  16     1381.26     1371.77     27.06 o
  12   2  16     1784.55     1822.74     30.82 o
  13   2  16     1727.68     1801.47     36.55 o
  14   2  16      295.40      301.22     27.17 o
  15   2  16     1292.78     1318.23     42.68 o
  16   2  16     1061.03     1006.37     37.28 o
  17   2  16        6.06       12.86     16.29 o
   1   3  16     3447.70     3544.03     53.40 o
   2   3  16     1135.03     1157.78     29.48 o
   3   3  16     5598.54     5720.33     75.82 o
   4   3  16      692.55      711.16     24.45 o
   5   3  16      333.19      336.90     16.89 o
   6   3  16      859.01      876.71     23.03 o
   7   3  16     7654.05     7414.38     84.69 o
   8   3  16     1677.35     1647.55     33.59 o
   9   3  16     1790.32     1790.15     35.53 o
  10   3  16     1446.75     1439.48     32.16 o
  11   3  16     1200.96     1196.30     29.96 o
  12   3  16       45.35       32.66     13.00 o
  13   3  16      444.82      455.21     27.75 o
  14   3  16     1284.52     1268.66     41.11 o
  15   3  16      205.34      215.62     26.66 o
  16   3  16      898.27      889.46     41.32 o
   0   4  16     1552.35     1479.80     49.09 o
   1   4  16     8012.48     7837.09    109.66 o
   2   4  16       27.45       49.14     12.95 o
   3   4  16      514.79      533.29     24.00 o
   4   4  16       10.87       80.16     28.23 o
   5   4  16     3611.37     3553.07     62.20 o
   6   4  16     1316.45     1263.51     29.83 o
   7   4  16      117.12      133.36     16.10 o
   8   4  16     1380.18     1388.32     59.43 o
   9   4  16     2145.85     2136.84     49.39 o
  10   4  16      889.72      877.01     29.26 o
  11   4  16      661.27      656.66     26.43 o
  12   4  16     1555.05     1461.67     41.97 o
  13   4  16      628.95      638.97     41.24 o
  14   4  16      305.26      352.91     36.62 o
  15   4  16      896.82      869.43     42.23 o
  16   4  16      938.62      931.02     51.04 o
   1   5  16     3926.70     3808.41    144.35 o
   2   5  16     1181.43     1082.57     53.16 o
   3   5  16     5402.26     5204.17    112.86 o
   4   5  16      489.51      474.84     41.80 o
   5   5  16      622.80      605.30     32.99 o
   6   5  16      438.95      421.97     22.59 o
   7   5  16     6093.00     5967.55     91.68 o
   8   5  16     1190.77     1160.57     38.92 o
   9   5  16     1121.85     1104.57     39.45 o
  10   5  16     1088.87     1057.54     39.27 o
  11   5  16      896.33      947.59     37.83 o
  12   5  16       37.55       52.95     20.53 o
  13   5  16      491.48      537.06     47.63 o
  14   5  16     1119.99     1199.13     71.26 o
  15   5  16      127.25      177.20     20.79 o
   0   6  16      991.73     1110.98    107.30 o
   1   6  16     5539.53     5405.68    262.84 o
   2   6  16       32.74       19.28     52.86 o
   3   6  16      188.68      115.08     73.20 o
   4   6  16       10.41       44.23     39.61 o
   5   6  16     3597.33     3571.53     83.05 o
   6   6  16     1046.52     1036.91     34.28 o
   7   6  16      269.87      240.80     23.56 o
   8   6  16      917.96      863.35     45.09 o
   9   6  16     2531.17     2466.59     57.69 o
  10   6  16      712.02      689.25     33.99 o
  11   6  16      707.88      713.51     34.29 o
  12   6  16     1124.42     1075.69     42.85 o
  13   6  16      805.44      778.66     35.06 o
  14   6  16      192.09      189.96     23.96 o
   1   7  16     1174.58     1181.87    112.01 o
   2   7  16      450.84      484.06     91.07 o
   3   7  16     2224.10     2128.00    144.50 o
   4   7  16      380.06      462.73     85.97 o
   5   7  16       65.64       98.70     74.80 o
   6   7  16      372.66      417.52     27.22 o
   7   7  16     3331.62     3350.40     97.37 o
   8   7  16      849.03      864.67     43.37 o
   9   7  16      875.12      941.34     40.94 o
  10   7  16      752.48      737.20     37.00 o
  11   7  16      622.18      603.06     32.31 o
  12   7  16       30.58       -2.98     19.15 o
  13   7  16      222.38      240.03     25.46 o
   3   8  16      212.70      215.79     84.08 o
   4   8  16       14.75       63.09     74.02 o
   5   8  16     1828.90     1864.17    146.68 o
   6   8  16      684.92      607.47     95.07 o
   7   8  16       66.97      142.33     33.77 o
   8   8  16      534.26      597.08     40.61 o
   9   8  16     1178.19     1128.14     66.48 o
  10   8  16      462.40      515.83     50.16 o
  11   8  16      332.82      371.58     35.72 o
   4   9  16      230.99      240.52     87.29 o
   5   9  16      233.22      150.20     85.72 o
   6   9  16      134.36      232.95     88.12 o
   7   9  16     2281.17     2279.64    152.63 o
   8   9  16      494.73      477.36     46.59 o
   9   9  16      420.18      454.37    120.56 o
   5  10  16     1142.37     1315.48    121.67 o
   6  10  16      359.84      505.66     95.96 o
   1   0  17     2212.61     2172.87     36.28 o
   2   0  17        1.90        2.32      9.00 o
   3   0  17      334.63      330.18     15.05 o
   4   0  17     1388.31     1366.57     25.69 o
   5   0  17     1888.00     1786.09     36.65 o
   6   0  17       83.41       84.56     13.05 o
   7   0  17      715.09      664.43     24.08 o
   8   0  17     2338.28     2270.86     43.11 o
   9   0  17      769.91      818.57     27.45 o
  10   0  17     3945.80     3789.94     69.81 o
  11   0  17     2459.13     2407.33     49.37 o
  12   0  17       21.80       51.22     14.58 o
  13   0  17      168.06      154.74     23.93 o
  14   0  17     1877.28     1840.68     53.38 o
  15   0  17     1584.49     1628.93     61.42 o
  16   0  17      224.42      262.38     29.28 o
  17   0  17      212.86      222.01     27.07 o
   0   1  17      960.65     1025.67     29.25 o
   1   1  17      293.18      301.85     11.41 o
   2   1  17     2734.69     2739.39     29.16 o
   3   1  17     1251.89     1227.63     20.07 o
   4   1  17      121.18      153.73      9.20 o
   5   1  17       62.35       81.42      7.77 o
   6   1  17      891.14      885.50     18.08 o
   7   1  17      631.04      650.51     17.46 o
   8   1  17      721.15      726.05     19.26 o
   9   1  17     1635.04     1610.69     26.67 o
  10   1  17        9.55       22.70      9.08 o
  11   1  17      349.74      345.37     14.40 o
  12   1  17     2158.44     2112.08     36.46 o
  13   1  17     2269.87     2234.22     46.83 o
  14   1  17       30.61       45.80     15.02 o
  15   1  17        1.52       13.19     13.69 o
  16   1  17     1312.24     1329.84     39.81 o
  17   1  17     1108.69     1121.70     49.91 o
   1   2  17      461.36      482.65     22.38 o
   2   2  17      114.60      126.98     13.12 o
   3   2  17        7.52       17.56     17.16 o
   4   2  17      739.17      727.02     27.65 o
   5   2  17      561.80      555.10     18.09 o
   6   2  17        2.64       20.91      8.07 o
   7   2  17      542.20      525.01     17.04 o
   8   2  17     1230.38     1217.18     23.41 o
   9   2  17      481.18      492.32     16.30 o
  10   2  17     4023.30     3936.20     47.54 o
  11   2  17     2715.82     2693.91     44.69 o
  12   2  17      177.16      186.19     13.13 o
  13   2  17      308.92      330.69     20.37 o
  14   2  17     1770.37     1776.94     48.54 o
  15   2  17     1828.50     1810.69     49.46 o
  16   2  17      370.29      349.90     24.88 o
   0   3  17     1180.18     1158.39     53.89 o
   1   3  17      246.99      275.80     20.95 o
   2   3  17     2258.54     2275.69     43.05 o
   3   3  17      837.98      833.77     26.75 o
   4   3  17       22.89       49.79     12.27 o
   5   3  17      138.26      173.05     14.49 o
   6   3  17      824.22      805.71     22.99 o
   7   3  17      386.12      354.01     20.56 o
   8   3  17      515.99      527.30     23.69 o
   9   3  17     1856.18     1800.38     36.00 o
  10   3  17       20.52       43.04     12.36 o
  11   3  17      243.27      241.19     17.03 o
  12   3  17     1879.75     1765.29     48.20 o
  13   3  17     2377.29     2426.49     56.07 o
  14   3  17       16.49       28.98     21.80 o
  15   3  17        0.88        7.54     20.22 o
  16   3  17     1217.33     1229.49     46.71 o
   1   4  17     1273.95     1249.32     33.42 o
   2   4  17        3.41        7.48     12.24 o
   3   4  17      169.02      235.66     18.58 o
   4   4  17      935.16      961.88     31.86 o
   5   4  17     1183.69     1126.02     34.67 o
   6   4  17       52.44       62.14     13.70 o
   7   4  17      466.78      464.81     25.34 o
   8   4  17     1595.11     1542.89     38.28 o
   9   4  17      555.82      539.65     32.94 o
  10   4  17     2886.91     2818.17     51.62 o
  11   4  17     1813.24     1807.36     47.27 o
  12   4  17       21.46       56.75     20.49 o
  13   4  17      135.94      120.57     20.62 o
  14   4  17     1475.40     1428.59     40.16 o
  15   4  17     1248.09     1179.45     47.34 o
   0   5  17      391.62      262.89     84.74 o
   1   5  17      151.32      254.51     69.38 o
   2   5  17     1494.75     1433.52     83.37 o
   3   5  17      886.78      818.61     37.80 o
   4   5  17      115.49       72.09     29.20 o
   5   5  17        9.03       14.50     18.65 o
   6   5  17      554.47      571.43     28.45 o
   7   5  17      564.04      584.01     35.28 o
   8   5  17      537.88      515.28     29.54 o
   9   5  17      737.91      692.60     51.68 o
  10   5  17        6.95      -17.44     17.44 o
  11   5  17      309.95      295.50     25.88 o
  12   5  17     1458.26     1473.27     45.31 o
  13   5  17     1265.42     1305.72     37.06 o
  14   5  17       34.28       45.83     18.03 o
  15   5  17        2.86       15.52     16.34 o
   1   6  17      308.23      298.38     61.09 o
   2   6  17       14.32       25.79     54.88 o
   3   6  17       14.63       -9.57     55.11 o
   4   6  17      458.45      435.37     30.65 o
   5   6  17      388.92      414.14     31.82 o
   6   6  17        3.77       -0.48     15.67 o
   7   6  17      302.70      340.20     30.26 o
   8   6  17      763.71      791.91     57.24 o
   9   6  17      324.00      335.08     26.56 o
  10   6  17     2073.75     2060.05     81.66 o
  11   6  17     1510.33     1538.61     46.15 o
  12   6  17       66.24       71.58     20.91 o
  13   6  17      164.09      159.13     23.00 o
  14   6  17     1034.74     1132.12     42.18 o
   0   7  17      685.66      640.87    102.02 o
   1   7  17       90.73      -14.07     57.32 o
   2   7  17      936.99     1044.54    112.27 o
   3   7  17      299.73      338.28     89.58 o
   4   7  17        0.33      -39.95     73.56 o
   5   7  17       98.29      196.23     81.31 o
   6   7  17      479.41      463.69     29.12 o
   7   7  17      163.87      185.47     37.98 o
   8   7  17      233.75      259.70     30.72 o
   9   7  17     1044.60     1028.30     39.51 o
  10   7  17       32.67       59.45     26.45 o
  11   7  17      124.01       74.55     22.08 o
  12   7  17     1010.31     1041.75     42.07 o
   1   8  17      297.39      311.74     95.02 o
   2   8  17       11.96       25.60     85.78 o
   3   8  17       23.39      126.29     82.72 o
   4   8  17      359.05      341.17     94.58 o
   5   8  17      363.04      513.63     98.07 o
   6   8  17       12.73      -74.62     77.60 o
   7   8  17      156.23      154.74     35.92 o
   8   8  17      597.66      553.56     73.00 o
   9   8  17      243.02      262.73     40.68 o
  10   8  17     1267.96     1302.43     66.45 o
  11   8  17      812.79      823.47     56.94 o
   3   9  17      356.74      396.02    101.93 o
   4   9  17       32.04      137.38     89.45 o
   5   9  17        1.54       52.15     85.02 o
   6   9  17      241.18      355.97     93.66 o
   7   9  17      296.11      225.82     90.87 o
   8   9  17      235.14      295.84     63.20 o
   4  10  17      213.46      216.66     92.24 o
   0   0  18    23567.44    24332.22    346.82 o
   1   0  18      502.40      512.78     22.89 o
   2   0  18     1047.30     1019.45     25.54 o
   3   0  18     2124.76     2128.15     39.67 o
   4   0  18    12665.75    12411.00    127.87 o
   5   0  18     1105.53     1062.31     28.99 o
   6   0  18     7619.00     7397.52     94.08 o
   7   0  18      877.35      861.57     27.32 o
   8   0  18     1575.36     1544.02     35.64 o
   9   0  18      143.15      141.09     18.60 o
  10   0  18     6962.37     6913.14    105.46 o
  11   0  18      714.24      693.73     27.86 o
  12   0  18       14.45       42.15     20.33 o
  13   0  18      356.72      323.18     26.93 o
  14   0  18     1565.90     1459.38     58.26 o
  15   0  18       15.69       20.44     21.25 o
  16   0  18      327.13      342.82     33.73 o
   1   1  18     1710.92     1697.34     29.41 o
   2   1  18    19399.00    19436.83    142.08 o
   3   1  18     1549.90     1555.30     23.90 o
   4   1  18     3587.08     3571.10     37.43 o
   5   1  18      612.35      636.79     15.07 o
   6   1  18     4895.19     4880.71     49.82 o
   7   1  18        5.10       26.13      8.99 o
   8   1  18     6595.79     6486.88     64.83 o
   9   1  18      259.00      268.53     13.21 o
  10   1  18      318.06      357.25     15.42 o
  11   1  18      243.43      236.98     15.03 o
  12   1  18     2913.11     2886.03     53.34 o
  13   1  18      226.93      186.74     27.99 o
  14   1  18      117.79      118.65     16.88 o
  15   1  18      486.99      470.90     25.16 o
  16   1  18      271.93      293.47     26.44 o
   0   2  18    16362.40    16655.13    196.90 o
   1   2  18       52.67       54.28      9.99 o
   2   2  18      754.33      811.84     22.80 o
   3   2  18      637.32      665.94     19.70 o
   4   2  18     8608.52     8542.19     84.79 o
   5   2  18      828.14      837.65     21.34 o
   6   2  18     5693.75     5545.81     58.74 o
   7   2  18     1565.08     1530.52     27.52 o
   8   2  18      969.63      966.40     22.58 o
   9   2  18      282.55      265.28     13.51 o
  10   2  18     5150.59     5150.92     66.08 o
  11   2  18      708.34      721.03     20.10 o
  12   2  18       17.15       59.97     13.13 o
  13   2  18      142.44      162.50     21.17 o
  14   2  18     1037.04     1019.63     38.00 o
  15   2  18       77.75       67.07     18.49 o
  16   2  18      222.39      216.46     37.90 o
   1   3  18     1153.53     1132.17     39.52 o
   2   3  18    17127.02    17113.17    177.52 o
   3   3  18     1299.87     1282.74     32.90 o
   4   3  18     3366.73     3324.99     55.09 o
   5   3  18      722.55      731.28     24.30 o
   6   3  18     4508.44     4498.19     56.65 o
   7   3  18        8.21       21.22     14.67 o
   8   3  18     6294.85     6230.26     82.91 o
   9   3  18      314.36      322.58     20.98 o
  10   3  18      314.13      344.14     24.75 o
  11   3  18      319.21      286.83     24.61 o
  12   3  18     2906.99     2831.24     61.11 o
  13   3  18      209.51      238.01     23.75 o
  14   3  18      103.14       84.78     26.59 o
  15   3  18      338.05      340.54     42.09 o
  16   3  18      308.04      353.97     62.79 o
   0   4  18    15817.84    15541.97    316.09 o
   1   4  18      336.58      363.33     20.28 o
   2   4  18      741.22      766.45     28.81 o
   3   4  18     1291.29     1298.64     32.41 o
   4   4  18     8593.98     8435.96    113.18 o
   5   4  18      796.10      722.28     29.26 o
   6   4  18     5432.63     5409.17     68.81 o
   7   4  18      684.20      678.92     31.46 o
   8   4  18     1080.60     1074.84     32.25 o
   9   4  18      116.51      134.63     18.28 o
  10   4  18     5095.10     5094.77     83.90 o
  11   4  18      562.92      555.33     26.50 o
  12   4  18       15.72       17.01     16.19 o
  13   4  18      252.34      244.75     21.90 o
  14   4  18     1158.00     1252.46     37.62 o
  15   4  18       10.17       11.67     19.44 o
   1   5  18     1127.98     1087.41     80.47 o
   2   5  18    10625.73    10815.00    181.72 o
   3   5  18      924.98      851.85     43.22 o
   4   5  18     2036.52     2068.34     58.72 o
   5   5  18      246.27      245.08     27.00 o
   6   5  18     2695.45     2644.49     57.07 o
   7   5  18        8.77       11.41     26.30 o
   8   5  18     3877.26     3815.41     81.35 o
   9   5  18      142.73      117.74     36.29 o
  10   5  18      143.29      172.06     23.23 o
  11   5  18       73.70       62.31     20.48 o
  12   5  18     1761.51     1830.24     46.02 o
  13   5  18      160.33      146.17     20.17 o
  14   5  18      103.56      122.14     18.76 o
   0   6  18     9104.25     8837.11    298.80 o
   1   6  18       65.41      111.50     60.28 o
   2   6  18      425.14      371.89     67.29 o
   3   6  18      356.13      270.94     65.13 o
   4   6  18     4951.85     4845.05    110.32 o
   5   6  18      459.65      417.01     44.74 o
   6   6  18     3194.01     3263.26     70.97 o
   7   6  18      736.38      657.62     52.07 o
   8   6  18      606.93      626.70     61.58 o
   9   6  18      130.58       85.23     25.48 o
  10   6  18     3052.66     3098.22     73.13 o
  11   6  18      408.50      425.97     29.03 o
  12   6  18       13.44       15.61     19.38 o
  13   6  18      106.13       93.68     35.59 o
   1   7  18      409.55      401.32     85.66 o
   2   7  18     7938.84     7593.30    305.44 o
   3   7  18      619.79      562.88     76.34 o
   4   7  18     1746.24     1725.08    241.19 o
   5   7  18      402.89      436.47     33.45 o
   6   7  18     2208.14     2132.28     92.26 o
   7   7  18       27.77       37.64     22.11 o
   8   7  18     3409.51     3333.48     95.51 o
   9   7  18      229.13      257.46     32.55 o
  10   7  18      133.73      112.82     25.29 o
  11   7  18      184.93      166.06     32.67 o
  12   7  18     1690.77     1759.38     64.10 o
   0   8  18     5888.18     6141.04    251.78 o
   1   8  18      129.83       76.87     90.16 o
   2   8  18      319.44      428.13    101.78 o
   3   8  18      337.40      245.60     95.10 o
   4   8  18     3251.18     3261.62    185.56 o
   5   8  18      350.87      352.98     95.82 o
   6   8  18     2300.36     2303.90     91.87 o
   7   8  18      358.48      386.13     44.47 o
   8   8  18      400.96      447.61     46.08 o
   9   8  18       66.51       60.86     33.34 o
  10   8  18     2215.35     2133.32     71.21 o
   1   9  18      405.01      404.44    104.31 o
   2   9  18     3731.14     4017.66    204.89 o
   3   9  18      348.96      351.28     99.96 o
   4   9  18      809.03      787.70    113.15 o
   5   9  18       67.76       -0.17     86.66 o
   6   9  18      974.23     1006.80    117.82 o
   7   9  18        2.52       26.76     40.31 o
   1   0  19     1835.90     1846.79     42.80 o
   2   0  19      597.35      562.88     22.46 o
   3   0  19    10362.39    10114.46    117.21 o
   4   0  19     2067.50     2017.90     40.26 o
   5   0  19       28.47       78.15     23.48 o
   6   0  19      835.18      855.37     39.00 o
   7   0  19     8630.39     8462.11    128.65 o
   8   0  19      277.77      315.90     18.78 o
   9   0  19      775.75      767.22     31.42 o
  10   0  19      774.60      792.77     29.19 o
  11   0  19     1266.54     1294.62     36.50 o
  12   0  19      172.85      174.79     23.74 o
  13   0  19     1629.90     1572.10     60.19 o
  14   0  19     1916.42     1792.09     63.19 o
  15   0  19      285.71      327.64     58.64 o
  16   0  19      417.55      463.85     33.08 o
   0   1  19       41.26       71.84     17.15 o
   1   1  19     5605.03     5491.44     67.89 o
   2   1  19        3.35       15.72      8.45 o
   3   1  19      215.68      254.74     18.71 o
   4   1  19      506.36      486.11     14.86 o
   5   1  19     8994.55     8882.17     82.94 o
   6   1  19     1704.19     1630.86     32.91 o
   7   1  19       57.36       65.39     17.09 o
   8   1  19      725.65      739.49     27.73 o
   9   1  19     2361.52     2292.35     34.53 o
  10   1  19      336.75      311.35     14.88 o
  11   1  19     1109.26     1064.33     27.99 o
  12   1  19     2067.12     2002.47     43.48 o
  13   1  19      382.42      395.06     23.66 o
  14   1  19      382.29      404.68     29.76 o
  15   1  19     1204.67     1195.33     42.65 o
  16   1  19      481.92      479.76     30.07 o
   1   2  19     1939.60     1967.27     58.72 o
   2   2  19      468.96      503.85     28.01 o
   3   2  19     7453.02     7403.81     76.66 o
   4   2  19     1800.98     1747.65     31.45 o
   5   2  19      271.81      305.01     14.29 o
   6   2  19      813.47      802.40     22.39 o
   7   2  19     4895.30     4845.43     57.75 o
   8   2  19      215.43      203.34     12.59 o
   9   2  19      277.20      303.59     14.47 o
  10   2  19      736.52      739.23     20.75 o
  11   2  19      314.06      321.42     18.19 o
  12   2  19      123.58      117.95     19.84 o
  13   2  19     1169.61     1105.06     48.34 o
  14   2  19     1777.07     1820.15     48.43 o
  15   2  19       60.75       55.65     21.12 o
   0   3  19       70.01       49.70     25.93 o
   1   3  19     5709.25     5775.05    123.29 o
   2   3  19        2.26        5.29     12.44 o
   3   3  19      421.11      423.67     21.73 o
   4   3  19      487.09      521.35     23.85 o
   5   3  19     8282.46     8228.65     93.71 o
   6   3  19     1480.96     1483.83     30.94 o
   7   3  19       13.59       20.20     17.61 o
   8   3  19      592.30      613.12     23.61 o
   9   3  19     2117.80     2105.02     58.76 o
  10   3  19      312.65      301.21     25.05 o
  11   3  19      983.99      944.51     46.17 o
  12   3  19     1822.66     1906.92     70.42 o
  13   3  19      313.52      324.82     30.09 o
  14   3  19      313.59      317.92     29.92 o
  15   3  19     1206.04     1130.00     60.11 o
   1   4  19     1355.06     1312.27     34.89 o
   2   4  19      440.63      431.40     22.62 o
   3   4  19     7197.12     7056.07     89.73 o
   4   4  19     1434.25     1409.01     35.82 o
   5   4  19       27.29       38.54     13.40 o
   6   4  19      570.44      585.23     25.76 o
   7   4  19     6009.32     5814.42     79.92 o
   8   4  19      211.48      224.47     19.10 o
   9   4  19      559.49      597.30     25.52 o
  10   4  19      614.04      593.24     29.98 o
  11   4  19      870.78      875.38     31.55 o
  12   4  19      115.46      152.93     19.91 o
  13   4  19     1218.21     1240.36     37.84 o
  14   4  19     1495.37     1535.08     52.99 o
   0   5  19       24.33       26.34     33.14 o
   1   5  19     2886.75     2861.73     83.30 o
   2   5  19        1.95       17.57     22.76 o
   3   5  19       56.80      112.38     42.81 o
   4   5  19      254.06      260.65     27.66 o
   5   5  19     5131.13     4978.89     95.21 o
   6   5  19     1084.70     1141.58     38.90 o
   7   5  19       80.00       97.97     23.83 o
   8   5  19      498.71      467.18     34.02 o
   9   5  19     1519.47     1517.99     51.63 o
  10   5  19      234.57      246.87     23.84 o
  11   5  19      713.93      730.99     32.46 o
  12   5  19     1414.60     1439.20     41.66 o
  13   5  19      269.10      285.75     22.71 o
  14   5  19      246.83      272.27     25.93 o
   1   6  19     1066.61      896.90     81.50 o
   2   6  19      292.02      192.54     66.94 o
   3   6  19     4155.88     4154.70    102.86 o
   4   6  19     1002.30     1047.66     53.45 o
   5   6  19      109.02      121.31     25.82 o
   6   6  19      365.76      370.33     26.58 o
   7   6  19     2999.35     2937.35     72.86 o
   8   6  19      182.84      211.10     39.80 o
   9   6  19      210.05      246.22     29.82 o
  10   6  19      440.60      437.63     33.54 o
  11   6  19      280.17      258.39     31.29 o
  12   6  19       82.84       84.84     23.95 o
   0   7  19       62.18       72.62     93.75 o
   1   7  19     3083.87     3142.01    169.47 o
   2   7  19        3.61      -57.87     62.28 o
   3   7  19      345.07      311.75     72.23 o
   4   7  19      219.68      221.06     34.87 o
   5   7  19     4176.82     4159.57     85.05 o
   6   7  19      765.34      826.49     50.76 o
   7   7  19        2.53        0.56     27.39 o
   8   7  19      303.83      312.50     31.24 o
   9   7  19     1120.73     1177.78     46.77 o
  10   7  19      191.29      148.69     26.47 o
  11   7  19      528.02      503.60     52.91 o
   1   8  19      644.03      697.31     96.33 o
   2   8  19      206.94      123.12     92.81 o
   3   8  19     2856.76     2946.57    130.76 o
   4   8  19      570.20      664.95     79.72 o
   5   8  19       21.68      -35.18     62.24 o
   6   8  19      206.54      241.95     42.69 o
   7   8  19     2318.50     2443.80     79.32 o
   8   8  19      109.29       65.18     40.92 o
   9   8  19      231.57      267.97     36.94 o
   0   9  19       27.72      -73.84     90.53 o
   1   9  19     1055.01     1280.51     94.68 o
   2   9  19        4.36       68.54     93.80 o
   3   9  19       20.75      -29.70     88.35 o
   4   9  19       92.16       22.27     90.98 o
   5   9  19     1929.73     1877.41    153.03 o
   6   9  19      453.76      436.19    101.13 o
   0   0  20        5.71       14.83     20.07 o
   1   0  20      434.15      439.38     26.90 o
   2   0  20      542.17      593.79     42.44 o
   3   0  20      250.58      275.32     17.15 o
   4   0  20      165.80      176.98     18.52 o
   5   0  20      849.30      871.21     27.63 o
   6   0  20      625.68      592.19     23.26 o
   7   0  20      913.66      884.98     28.16 o
   8   0  20     1079.92     1030.36     35.81 o
   9   0  20      760.12      723.22     32.21 o
  10   0  20       11.08       22.71     13.94 o
  11   0  20      269.42      285.65     26.01 o
  12   0  20     1621.59     1671.32     62.28 o
  13   0  20     1204.50     1169.44     64.76 o
  14   0  20      110.34       94.51     23.93 o
  15   0  20        2.40       12.18     19.88 o
   1   1  20       51.08       66.88     12.41 o
   2   1  20       18.87       32.47     10.62 o
   3   1  20      678.75      654.97     19.59 o
   4   1  20      653.92      638.00     17.05 o
   5   1  20      416.70      431.69     17.31 o
   6   1  20       44.42       58.03     10.61 o
   7   1  20      236.20      235.75     14.22 o
   8   1  20      551.41      554.91     19.86 o
   9   1  20     2396.88     2344.42     35.20 o
  10   1  20     1625.90     1649.27     33.97 o
  11   1  20     1566.99     1530.67     43.14 o
  12   1  20       16.56       29.21     14.03 o
  13   1  20        3.55       -2.56     13.30 o
  14   1  20     1231.86     1265.39     44.77 o
  15   1  20     1569.69     1596.14     49.58 o
   0   2  20      237.99      275.20     34.01 o
   1   2  20       20.82       17.16     11.13 o
   2   2  20      615.79      584.66     22.56 o
   3   2  20     1032.78     1066.23     26.86 o
   4   2  20        2.65       20.98     10.11 o
   5   2  20     1133.81     1204.09     26.86 o
   6   2  20      913.70      926.51     24.05 o
   7   2  20     1484.68     1449.04     27.82 o
   8   2  20      720.58      752.40     29.17 o
   9   2  20      596.71      626.07     20.49 o
  10   2  20      100.83      113.87     17.40 o
  11   2  20      242.01      259.16     20.60 o
  12   2  20     1517.91     1460.55     44.29 o
  13   2  20      860.72      891.33     40.96 o
  14   2  20       27.04       29.21     19.95 o
  15   2  20       17.50       21.70     19.05 o
   1   3  20       64.52       46.29     18.98 o
   2   3  20        1.26      -16.37     16.37 o
   3   3  20      456.24      455.32     25.80 o
   4   3  20      505.73      513.43     24.12 o
   5   3  20      497.11      511.36     20.15 o
   6   3  20       74.89       68.16     14.13 o
   7   3  20       92.92       95.92     14.32 o
   8   3  20      409.22      421.00     21.10 o
   9   3  20     2289.84     2216.51     45.67 o
  10   3  20     1493.24     1442.72     61.04 o
  11   3  20     1052.76     1000.93     38.14 o
  12   3  20       28.45       36.53     17.96 o
  13   3  20        7.73       25.51     21.38 o
  14   3  20     1087.99     1016.61     52.68 o
   0   4  20       14.72       27.08     26.01 o
   1   4  20      238.91      245.59     18.39 o
   2   4  20      398.36      367.25     25.76 o
   3   4  20      232.48      260.86     21.35 o
   4   4  20       88.47      122.36     15.76 o
   5   4  20      613.81      663.25     26.22 o
   6   4  20      500.41      518.83     21.98 o
   7   4  20      748.14      749.28     31.70 o
   8   4  20      755.73      737.65     27.74 o
   9   4  20      576.74      569.28     31.43 o
  10   4  20       15.45       21.26     24.21 o
  11   4  20      226.44      217.67     23.13 o
  12   4  20     1219.10     1259.38     41.87 o
  13   4  20      937.85     1002.33     45.32 o
  14   4  20       80.57       88.42     22.77 o
   1   5  20       16.46      -11.59     17.87 o
   2   5  20       53.11       47.92     20.07 o
   3   5  20      415.96      427.70     40.07 o
   4   5  20      470.71      493.11     34.61 o
   5   5  20      190.90      200.03     43.23 o
   6   5  20       11.28       14.35     21.12 o
   7   5  20      242.92      273.73     33.48 o
   8   5  20      445.21      442.12     30.39 o
   9   5  20     1354.99     1326.98     41.41 o
  10   5  20     1026.04     1026.35     37.14 o
  11   5  20     1273.68     1308.83     61.82 o
  12   5  20        2.74      -17.07     17.07 o
  13   5  20        2.32        2.25     17.58 o
   0   6  20      147.67      133.29     93.67 o
   1   6  20       28.20       75.20     64.22 o
   2   6  20      311.98      273.85     35.95 o
   3   6  20      431.94      431.53     40.35 o
   4   6  20        0.63       -0.81     27.27 o
   5   6  20      477.96      530.23     34.16 o
   6   6  20      484.70      470.22     34.48 o
   7   6  20      773.68      750.14     39.70 o
   8   6  20      420.42      420.53     33.89 o
   9   6  20      337.21      395.64     32.77 o
  10   6  20       50.25       27.40     22.87 o
  11   6  20      169.43      123.07     26.09 o
  12   6  20      933.44      993.71     54.70 o
   1   7  20       39.25       67.10     71.14 o
   2   7  20        0.85      -50.38     62.25 o
   3   7  20      143.19      273.28     70.23 o
   4   7  20      236.32      187.04     35.13 o
   5   7  20      319.30      287.19     29.11 o
   6   7  20       50.50        1.37     28.74 o
   7   7  20       20.73       -7.25     48.80 o
   8   7  20      197.69      223.21     35.60 o
   9   7  20     1212.80     1193.88     56.11 o
  10   7  20      808.70      833.62     40.67 o
   0   8  20       36.14       33.03     97.17 o
   1   8  20       42.40       91.06     72.52 o
   2   8  20      180.73      108.66     84.60 o
   3   8  20      168.33      146.48     67.84 o
   4   8  20       11.30       13.02     64.76 o
   5   8  20      252.97      285.46     37.73 o
   6   8  20      278.68      247.87     36.95 o
   7   8  20      430.52      430.64     47.20 o
   8   8  20      289.20      311.09     56.37 o
   1   9  20        2.50      -62.54     63.97 o
   2   9  20       46.09       10.75     67.32 o
   3   9  20      116.62       90.16     67.41 o
   4   9  20      222.50      176.39     68.02 o
   5   9  20       66.96        6.82     61.97 o
   1   0  21       64.25       48.98     17.64 o
   2   0  21     9934.85     9908.52    277.24 o
   3   0  21     1668.38     1644.47     36.06 o
   4   0  21     1104.32     1122.80     38.79 o
   5   0  21      280.06      292.86     22.10 o
   6   0  21     3366.12     3460.88     56.23 o
   7   0  21      371.77      406.43     20.33 o
   8   0  21     5579.68     5471.30     92.36 o
   9   0  21      155.69      134.20     18.78 o
  10   0  21       36.55       32.65     20.43 o
  11   0  21       12.67       14.16     20.87 o
  12   0  21     1552.90     1587.51     59.79 o
  13   0  21      246.65      243.98     68.09 o
  14   0  21       20.30       28.41     34.63 o
  15   0  21      159.43      105.36     22.86 o
   0   1  21    17474.74    17709.41    256.57 o
   1   1  21      379.13      364.55     16.31 o
   2   1  21     1011.15     1039.73     27.16 o
   3   1  21        1.41        7.88     10.98 o
   4   1  21     5756.89     5802.35     63.15 o
   5   1  21     1545.75     1470.36     30.93 o
   6   1  21     3445.06     3371.25     48.57 o
   7   1  21      220.12      213.70     16.17 o
   8   1  21     1054.72     1064.31     24.99 o
   9   1  21       53.92       55.95     10.72 o
  10   1  21     4004.75     4039.18     65.62 o
  11   1  21      651.27      632.21     25.75 o
  12   1  21       44.55       74.51     15.30 o
  13   1  21      296.34      295.56     25.83 o
  14   1  21     1131.07     1181.23     43.41 o
  15   1  21       66.83       47.70     18.36 o
   1   2  21      481.16      502.59     29.95 o
   2   2  21    11258.82    11122.58    152.66 o
   3   2  21     2207.07     2184.81     41.44 o
   4   2  21     1530.88     1481.39     31.42 o
   5   2  21       14.93        8.24     11.73 o
   6   2  21     3999.44     3959.30     54.61 o
   7   2  21      315.89      327.82     21.05 o
   8   2  21     6640.48     6591.94     78.20 o
   9   2  21       63.47       43.01     18.08 o
  10   2  21       82.70      137.05     27.81 o
  11   2  21       69.27       87.71     22.24 o
  12   2  21     2080.95     2072.47     60.12 o
  13   2  21      324.60      309.56     28.62 o
  14   2  21       20.37        6.78     18.98 o
   0   3  21    13690.97    13962.55    264.33 o
   1   3  21      383.43      348.88     34.01 o
   2   3  21      808.52      793.38     37.02 o
   3   3  21       20.93       16.12     16.22 o
   4   3  21     4431.48     4429.37     62.65 o
   5   3  21     1208.55     1186.44     28.85 o
   6   3  21     2749.02     2681.68     47.11 o
   7   3  21      122.50      138.39     15.99 o
   8   3  21      788.05      773.46     29.47 o
   9   3  21       13.61       10.88     17.34 o
  10   3  21     3201.21     3286.83     79.34 o
  11   3  21      521.10      550.12     29.55 o
  12   3  21       29.15       58.65     18.99 o
  13   3  21      356.20      327.52     29.14 o
  14   3  21      876.91      840.72     39.34 o
   1   4  21       64.11      111.41     46.09 o
   2   4  21     7486.10     7533.03    137.62 o
   3   4  21     1235.62     1216.61     35.75 o
   4   4  21      879.46      882.04     42.88 o
   5   4  21      186.55      197.94     16.19 o
   6   4  21     2583.51     2610.73     49.50 o
   7   4  21      270.18      260.72     24.09 o
   8   4  21     4261.17     4205.74     73.63 o
   9   4  21      126.04      109.90     20.70 o
  10   4  21       30.91       20.85     18.73 o
  11   4  21       12.99        8.00     17.92 o
  12   4  21     1263.06     1291.13     41.42 o
  13   4  21      207.66      219.90     33.45 o
   0   5  21    11448.91    11612.44    234.58 o
   1   5  21      231.20      198.28     25.64 o
   2   5  21      674.85      723.31     57.71 o
   3   5  21        1.97       36.47     20.32 o
   4   5  21     4041.70     4067.14    105.87 o
   5   5  21     1084.98     1030.88     33.99 o
   6   5  21     2460.15     2419.54     55.78 o
   7   5  21      219.45      235.90     23.50 o
   8   5  21      750.74      770.98     55.69 o
   9   5  21       77.83       56.15     26.31 o
  10   5  21     2903.61     2837.47     62.93 o
  11   5  21      485.09      488.42     29.32 o
  12   5  21       22.36       33.16     18.72 o
   1   6  21      208.28      215.12     36.00 o
   2   6  21     5804.00     5694.21    125.49 o
   3   6  21     1145.12     1103.31     57.18 o
   4   6  21      888.47      812.21     51.96 o
   5   6  21       30.95       30.57     21.06 o
   6   6  21     2068.06     2001.00     73.34 o
   7   6  21      197.86      215.45     29.33 o
   8   6  21     3689.00     3639.79     80.03 o
   9   6  21       74.24       83.09     24.25 o
  10   6  21       33.58        5.62     22.14 o
  11   6  21       27.79       29.37     18.29 o
   0   7  21     6087.07     5581.91    243.46 o
   1   7  21      229.64      173.49     71.74 o
   2   7  21      384.84      342.40     93.06 o
   3   7  21       27.66       -7.56     25.51 o
   4   7  21     2065.22     2060.46     74.82 o
   5   7  21      559.81      509.39     40.64 o
   6   7  21     1392.71     1342.86     78.53 o
   7   7  21       51.64       65.53     61.19 o
   8   7  21      354.40      417.66     41.02 o
   9   7  21        1.48        8.53     29.12 o
   1   8  21       57.61      -46.87     65.70 o
   2   8  21     3574.60     3610.82    175.65 o
   3   8  21      576.93      602.80    139.52 o
   4   8  21      485.47      572.51     35.10 o
   5   8  21       61.10       63.56     31.01 o
   6   8  21     1263.02     1150.36     56.11 o
   7   8  21      117.13      133.25     51.08 o
   0   9  21     4516.78     4645.67    214.17 o
   1   9  21      109.69       86.20     67.72 o
   2   9  21      276.08      427.11     75.14 o
   0   0  22        5.70        0.85     25.84 o
   1   0  22     3887.26     3755.56     88.50 o
   2   0  22      259.21      321.19     22.79 o
   3   0  22     1563.70     1636.40    122.99 o
   4   0  22      121.74      114.13     17.62 o
   5   0  22     4599.02     4642.26     99.72 o
   6   0  22      840.29      930.93     31.96 o
   7   0  22      172.33      186.93     19.72 o
   8   0  22      218.93      198.21     22.32 o
   9   0  22     1781.48     1793.47     64.15 o
  10   0  22       69.32       60.08     31.53 o
  11   0  22      830.65      805.27     44.67 o
  12   0  22     1748.74     1760.83    124.35 o
  13   0  22      125.21       88.87     22.89 o
  14   0  22      114.57      166.82     24.61 o
   1   1  22     2890.08     2939.76     53.33 o
   2   1  22       93.28       98.02     14.03 o
   3   1  22     5720.82     5583.53     76.69 o
   4   1  22     1394.51     1365.35     32.12 o
   5   1  22        4.97       13.05     12.02 o
   6   1  22       54.81       27.75     11.38 o
   7   1  22     3247.00     3222.87     47.42 o
   8   1  22      112.31      129.63     13.69 o
   9   1  22      757.24      741.34     38.27 o
  10   1  22      794.09      860.18     29.26 o
  11   1  22     1366.58     1437.78     35.74 o
  12   1  22        4.57      -14.68     14.68 o
  13   1  22     1051.94      995.17     50.08 o
  14   1  22     1230.51     1264.34     43.71 o
   0   2  22        5.60        2.94     25.82 o
   1   2  22     4039.94     4137.99     78.09 o
   2   2  22      215.02      221.96     24.35 o
   3   2  22     1013.77      974.69     38.65 o
   4   2  22      174.21      148.43     17.89 o
   5   2  22     6142.88     6198.17     90.75 o
   6   2  22      698.20      720.99     37.54 o
   7   2  22      479.90      494.58     23.24 o
   8   2  22      199.53      220.18     24.81 o
   9   2  22     3142.08     3134.73     63.45 o
  10   2  22       51.82       53.79     18.45 o
  11   2  22     1170.74     1215.51     47.40 o
  12   2  22     1739.35     1745.09     69.73 o
  13   2  22      447.49      472.68     61.04 o
  14   2  22      105.15      162.10     27.15 o
   1   3  22     1951.47     1927.49     55.33 o
   2   3  22       74.88       82.51     27.12 o
   3   3  22     4341.12     4388.22     89.00 o
   4   3  22     1149.90     1148.98     33.78 o
   5   3  22       37.05       49.48     12.66 o
   6   3  22       54.87       76.12     14.38 o
   7   3  22     2651.34     2688.74     56.23 o
   8   3  22       88.90       75.87     29.46 o
   9   3  22      716.88      741.98     33.62 o
  10   3  22      716.09      724.22     33.25 o
  11   3  22     1193.08     1205.38     50.82 o
  12   3  22        2.39        1.15     22.13 o
  13   3  22      839.30      806.66     38.22 o
   0   4  22        1.73       -0.20     26.38 o
   1   4  22     2925.08     2862.74     67.93 o
   2   4  22      195.00      209.97     31.84 o
   3   4  22     1100.75     1037.34     42.77 o
   4   4  22       95.77       77.97     22.50 o
   5   4  22     3593.57     3560.07     60.38 o
   6   4  22      666.93      619.81     55.61 o
   7   4  22      149.77      132.39     21.33 o
   8   4  22      170.55      175.35     22.13 o
   9   4  22     1472.26     1450.33     48.98 o
  10   4  22       67.23       70.25     20.05 o
  11   4  22      676.09      658.04     32.03 o
  12   4  22     1353.57     1491.50     58.25 o
   1   5  22     2283.65     2228.39     61.87 o
   2   5  22       77.70       62.34     33.22 o
   3   5  22     4180.86     4097.83     83.43 o
   4   5  22      921.23      828.39     39.71 o
   5   5  22        5.01       -8.30     16.38 o
   6   5  22       32.57       42.07     23.46 o
   7   5  22     2327.62     2323.57     59.23 o
   8   5  22      104.51       83.26     20.17 o
   9   5  22      462.29      480.27     28.53 o
  10   5  22      531.25      571.72     30.78 o
  11   5  22      906.10     1002.88     42.97 o
   0   6  22        6.13       24.94     28.20 o
   1   6  22     2260.47     2237.26     62.23 o
   2   6  22      117.33      123.71     24.12 o
   3   6  22      588.86      581.66     44.37 o
   4   6  22       87.66       45.81     52.77 o
   5   6  22     3314.57     3276.59     74.64 o
   6   6  22      412.88      470.81     49.52 o
   7   6  22      244.21      238.49     37.30 o
   8   6  22      138.01      143.62     35.71 o
   9   6  22     1639.68     1696.33     45.52 o
  10   6  22       35.85       35.94     17.80 o
   1   7  22      834.62      802.89     49.72 o
   2   7  22       55.44       89.05     36.19 o
   3   7  22     2053.74     1967.16     72.35 o
   4   7  22      554.55      616.37     60.46 o
   5   7  22       31.85       77.44     35.90 o
   6   7  22       27.40       17.24     43.33 o
   7   7  22     1368.84     1394.29     60.06 o
   8   7  22       56.83       -6.16     28.87 o
   0   8  22        4.16      -26.49     92.33 o
   1   8  22     1389.40     1271.51     93.57 o
   2   8  22       91.32      201.67     70.32 o
   3   8  22      431.65      476.81     33.39 o
   4   8  22       51.98       64.62     29.35 o
   5   8  22     1853.97     1964.94     78.86 o
   1   0  23      291.46      348.15     29.04 o
   2   0  23      256.15      274.02     22.18 o
   3   0  23      144.66      175.36     24.83 o
   4   0  23      103.65      191.37     28.37 o
   5   0  23      568.40      553.99     41.44 o
   6   0  23      403.70      378.52     33.41 o
   7   0  23       89.46      112.81     24.68 o
   8   0  23      486.27      528.37     37.80 o
   9   0  23     1138.41     1197.98     52.69 o
  10   0  23      699.31      714.76     42.67 o
  11   0  23     1128.32     1189.96     76.30 o
  12   0  23        1.60      -16.83     20.96 o
  13   0  23       49.79       37.29     20.04 o
   0   1  23      134.52      170.22     19.50 o
   1   1  23        4.80       22.62     12.09 o
   2   1  23        2.83      -14.00     14.00 o
   3   1  23      637.11      664.52     28.74 o
   4   1  23      135.62      155.06     16.84 o
   5   1  23      127.24      143.76     15.13 o
   6   1  23      335.55      320.89     18.25 o
   7   1  23      940.47      974.00     32.93 o
   8   1  23     1013.40     1069.75     31.95 o
   9   1  23      640.54      639.58     25.68 o
  10   1  23      223.39      247.17     19.01 o
  11   1  23      353.47      324.77     36.12 o
  12   1  23      705.82      735.36     36.22 o
  13   1  23      959.94      954.65     39.02 o
   1   2  23       13.95        5.65     20.65 o
   2   2  23        8.46       15.86     19.16 o
   3   2  23       11.50       17.61     19.28 o
   4   2  23       61.79       63.87     15.68 o
   5   2  23      162.29      164.25     21.59 o
   6   2  23      706.71      720.70     39.79 o
   7   2  23       67.20       83.45     19.55 o
   8   2  23      311.17      305.08     24.72 o
   9   2  23      868.20      819.72     34.02 o
  10   2  23      715.48      792.40     39.83 o
  11   2  23     1267.01     1309.61     73.63 o
  12   2  23        8.67       19.70     19.33 o
  13   2  23       95.58       80.71     24.52 o
   0   3  23      181.03      170.41     34.08 o
   1   3  23        4.54        1.44     19.03 o
   2   3  23        6.41       10.04     21.23 o
   3   3  23      443.51      424.71     25.33 o
   4   3  23       67.22       84.48     16.43 o
   5   3  23      167.65      161.55     21.17 o
   6   3  23      368.24      387.15     35.73 o
   7   3  23      679.64      647.60     32.17 o
   8   3  23      782.15      786.36     36.85 o
   9   3  23      745.90      755.86     52.45 o
  10   3  23      255.01      241.09     28.13 o
  11   3  23      267.42      248.15     27.77 o
  12   3  23      591.51      582.95     34.95 o
   1   4  23      171.14      146.02     27.58 o
   2   4  23      178.24      167.30     42.87 o
   3   4  23       78.36      120.34     36.49 o
   4   4  23       83.68       80.22     18.32 o
   5   4  23      392.86      387.13     25.90 o
   6   4  23      306.27      322.30     25.65 o
   7   4  23       59.75       64.73     19.11 o
   8   4  23      360.43      333.20     28.67 o
   9   4  23      867.51      874.32     36.55 o
  10   4  23      558.18      599.73     31.20 o
  11   4  23      877.63      912.20     35.68 o
  12   4  23        0.70        3.66     19.59 o
   0   5  23       70.26       59.97     30.15 o
   1   5  23        4.73       10.02     19.72 o
   2   5  23        1.59        5.63     20.38 o
   3   5  23      472.67      509.45     32.87 o
   4   5  23       95.16      128.68     20.46 o
   5   5  23       40.26       24.52     23.43 o
   6   5  23      184.91      164.79     27.66 o
   7   5  23      735.66      699.89     32.56 o
   8   5  23      699.30      725.99     34.23 o
   9   5  23      307.86      340.59     25.51 o
  10   5  23      107.99       90.68     20.53 o
  11   5  23      289.32      271.54     31.34 o
   1   6  23       23.97       47.16     37.69 o
   2   6  23       16.25      -18.68     18.68 o
   3   6  23       12.28       21.02     20.51 o
   4   6  23       54.81       86.44     20.01 o
   5   6  23      148.17      131.01     30.03 o
   6   6  23      341.18      381.95     30.67 o
   7   6  23       43.17       49.92     22.14 o
   8   6  23      212.98      195.11     45.94 o
   9   6  23      579.67      542.40     31.73 o
   0   7  23      137.07      147.42     47.47 o
   1   7  23        5.35        3.88     27.92 o
   2   7  23        9.24       28.38     28.98 o
   3   7  23      176.12      141.97     34.06 o
   4   7  23       10.65       31.93     29.90 o
   5   7  23       89.90      113.44     33.38 o
   6   7  23      245.74      213.00     35.28 o
   7   7  23      310.52      276.66     37.05 o
   1   8  23       34.55      -23.80     62.90 o
   2   8  23       67.46       75.46     30.28 o
   3   8  23       10.49       25.38     21.04 o
   0   0  24     8364.29     8226.33    222.79 o
   1   0  24      757.60      693.72     31.06 o
   2   0  24     1419.55     1397.81     50.87 o
   3   0  24      123.92      126.98     34.38 o
   4   0  24     5079.07     5353.40    111.87 o
   5   0  24     1222.30     1069.99     67.31 o
   6   0  24     2783.97     2830.09     82.09 o
   7   0  24      110.40      144.63     26.34 o
   8   0  24     1423.66     1440.21     65.77 o
   9   0  24       21.60        8.58     20.89 o
  10   0  24     1830.65     1885.94     63.61 o
  11   0  24      362.93      378.69     31.71 o
  12   0  24        1.75       20.80     19.58 o
   1   1  24      213.86      200.58     16.52 o
   2   1  24     4940.61     4991.59     69.62 o
   3   1  24     1179.69     1194.83     35.81 o
   4   1  24     1690.43     1770.99     42.61 o
   5   1  24       74.16       97.12     18.05 o
   6   1  24     3646.25     3758.15     67.22 o
   7   1  24      271.20      275.30     17.49 o
   8   1  24     2873.83     2889.50     70.73 o
   9   1  24      218.75      205.45     20.11 o
  10   1  24       25.39       26.26     18.31 o
  11   1  24       26.41       36.81     18.44 o
  12   1  24     1165.49     1201.92     51.23 o
   0   2  24     6757.36     7026.45    152.35 o
   1   2  24      300.71      308.13     27.06 o
   2   2  24     1050.24     1028.63     39.12 o
   3   2  24        0.13      -14.65     15.61 o
   4   2  24     3993.69     3959.27     90.91 o
   5   2  24      927.79      909.44     43.90 o
   6   2  24     1785.50     1765.63     48.17 o
   7   2  24      276.80      327.83     25.08 o
   8   2  24     1036.78     1088.59     38.13 o
   9   2  24       41.92       42.65     31.63 o
  10   2  24     1097.32     1089.65     81.08 o
  11   2  24      347.00      322.01     27.76 o
  12   2  24        0.90       -4.72     20.07 o
   1   3  24      139.86       86.10     22.30 o
   2   3  24     4842.80     4734.95    111.71 o
   3   3  24     1044.07      968.53     41.07 o
   4   3  24     1537.84     1525.85     42.28 o
   5   3  24      114.31      135.85     23.51 o
   6   3  24     3446.54     3427.55    127.49 o
   7   3  24      315.16      318.34     25.62 o
   8   3  24     2674.77     2799.82     61.18 o
   9   3  24      249.49      245.40     23.88 o
  10   3  24       29.54       48.71     19.10 o
  11   3  24        5.19      -18.03     18.03 o
   0   4  24     6084.71     5992.39    146.94 o
   1   4  24      550.92      546.33     48.54 o
   2   4  24     1035.47     1063.02     42.94 o
   3   4  24       71.12       82.83     22.58 o
   4   4  24     3680.17     3670.50     93.23 o
   5   4  24      920.40      867.76     39.93 o
   6   4  24     2094.29     2022.68     55.72 o
   7   4  24      108.65       91.15     20.18 o
   8   4  24     1014.14     1009.12     38.87 o
   9   4  24       21.09       20.76     20.83 o
  10   4  24     1406.55     1437.17     42.97 o
  11   4  24      304.38      342.96     34.59 o
   1   5  24      181.58      160.71     28.74 o
   2   5  24     2970.47     2963.48     69.75 o
   3   5  24      765.41      724.55     37.91 o
   4   5  24     1082.13     1062.34     37.50 o
   5   5  24       27.64       34.67     20.55 o
   6   5  24     2203.05     2260.64     59.54 o
   7   5  24      144.74      123.70     31.07 o
   8   5  24     1875.66     1934.78     52.89 o
   9   5  24      138.66      131.97     21.45 o
  10   5  24       12.51        0.23     31.12 o
   1   6  24      223.68      212.32     27.65 o
   2   6  24      612.57      548.31     34.26 o
   3   6  24        1.59      -18.53     18.53 o
   4   6  24     2431.06     2416.68     71.14 o
   5   6  24      549.98      529.96     33.79 o
   6   6  24     1163.64     1197.84     53.17 o
   7   6  24      151.84      161.54     37.82 o
   8   6  24      626.09      618.70     33.89 o
   1   7  24       64.23       40.51     27.71 o
   2   7  24     2778.98     2856.03     68.55 o
   3   7  24      565.63      524.45     32.46 o
   4   7  24      823.13      791.98     58.29 o
   5   7  24       85.67      106.42     31.48 o
   1   0  25     2397.03     2527.25     68.72 o
   2   0  25      301.42      283.55     29.67 o
   3   0  25     4641.60     4845.54    317.88 o
   4   0  25      194.51      254.77     38.76 o
   5   0  25       73.08       78.40     31.18 o
   6   0  25      244.89      216.45     37.01 o
   7   0  25     2670.07     2689.61     78.62 o
   8   0  25      123.20      150.05     26.06 o
   9   0  25      757.73      801.76     98.26 o
  10   0  25      322.09      332.80     30.20 o
  11   0  25     1656.06     1678.56     56.28 o
  12   0  25        6.27        3.34     29.27 o
   0   1  25       59.13       27.42     30.70 o
   1   1  25     2510.84     2505.59     73.07 o
   2   1  25        2.16       -1.66     16.72 o
   3   1  25     1059.02     1045.87     36.24 o
   4   1  25        5.57        2.94     15.67 o
   5   1  25     3624.76     3777.75     76.62 o
   6   1  25      416.56      447.74     23.21 o
   7   1  25      423.08      470.24     37.17 o
   8   1  25      488.83      445.99     30.11 o
   9   1  25     1958.91     2004.66     56.52 o
  10   1  25      186.85      200.81     28.01 o
  11   1  25      962.81      934.89     59.98 o
   1   2  25     2289.88     2376.30     55.60 o
   2   2  25      160.50      136.60     27.07 o
   3   2  25     3448.19     3417.45     75.54 o
   4   2  25      265.09      244.26     27.18 o
   5   2  25        4.94       -0.86     24.22 o
   6   2  25      274.98      269.43     40.86 o
   7   2  25     1480.67     1553.39     80.72 o
   8   2  25      197.96      229.99     41.65 o
   9   2  25      419.45      446.14     31.37 o
  10   2  25      269.76      240.15     30.89 o
  11   2  25      852.48      799.83     74.95 o
   0   3  25       51.61       52.04     31.49 o
   1   3  25     2609.68     2611.88     62.16 o
   2   3  25        0.91       25.56     19.89 o
   3   3  25     1176.17     1133.64     36.38 o
   4   3  25        4.90      -16.94     19.85 o
   5   3  25     3478.69     3386.93    174.91 o
   6   3  25      410.13      372.17     31.19 o
   7   3  25      293.05      320.15     25.64 o
   8   3  25      413.75      424.42     26.84 o
   9   3  25     1779.36     1880.73     47.23 o
  10   3  25      191.14      231.61     26.77 o
  11   3  25      867.74      913.88     62.59 o
   1   4  25     1829.90     1761.65     54.01 o
   2   4  25      210.81      150.18     24.58 o
   3   4  25     3496.77     3483.01     88.92 o
   4   4  25      154.39      146.99     21.26 o
   5   4  25       43.81       17.16     32.45 o
   6   4  25      189.45      183.03     24.68 o
   7   4  25     1983.50     1986.14     58.40 o
   8   4  25      103.79      128.29     24.20 o
   9   4  25      560.68      552.79     35.37 o
  10   4  25      268.64      251.70     22.75 o
   0   5  25       56.57       72.37     32.56 o
   1   5  25     1458.51     1440.46     48.95 o
   2   5  25        1.06      -14.75     19.47 o
   3   5  25      535.25      519.17     28.73 o
   4   5  25        6.13       -2.06     17.60 o
   5   5  25     2293.98     2212.04     58.55 o
   6   5  25      260.35      254.34     37.01 o
   7   5  25      339.75      327.07     28.17 o
   8   5  25      326.70      321.18     49.38 o
   1   6  25     1341.42     1240.99     45.82 o
   2   6  25      105.33       97.52     33.57 o
   3   6  25     2195.60     2242.06     58.96 o
   4   6  25      171.86      144.55     26.52 o
   5   6  25        4.80        1.60     26.73 o
   6   6  25      144.23      108.07     22.92 o
   0   7  25       32.24      -10.38     27.33 o
   1   7  25     1571.76     1659.12     50.97 o
   2   7  25        1.63       17.57     21.10 o
   3   7  25      697.57      724.48     39.72 o
   0   0  26      227.24      236.36     36.30 o
   1   0  26       64.92       80.57     17.51 o
   2   0  26        2.56       35.33     19.59 o
   3   0  26      573.01      588.75     48.27 o
   4   0  26       28.16       15.46     26.96 o
   5   0  26        1.11        3.77     28.20 o
   6   0  26      228.80      212.08     36.02 o
   7   0  26      269.38      270.93     37.69 o
   8   0  26      418.93      467.34     42.67 o
   9   0  26      551.35      591.31     48.95 o
  10   0  26        6.10      -23.16     27.94 o
  11   0  26      340.56      323.66     49.52 o
   1   1  26      208.95      231.93     22.98 o
   2   1  26        0.61       43.86     43.13 o
   3   1  26        0.01       31.39     21.30 o
   4   1  26      359.95      403.98     33.23 o
   5   1  26      172.97      188.75     26.08 o
   6   1  26      341.22      354.18     44.52 o
   7   1  26        5.85       32.49     30.37 o
   8   1  26       16.28       -4.20     20.66 o
   9   1  26      595.68      603.84     39.07 o
  10   1  26      383.01      392.23     32.75 o
   0   2  26        2.94      -10.07     30.69 o
   1   2  26        0.03       35.71     44.48 o
   2   2  26        3.52       -1.78     16.54 o
   3   2  26      995.85     1075.88     43.45 o
   4   2  26       21.60       24.53     21.15 o
   5   2  26       16.45       28.24     20.87 o
   6   2  26      249.64      287.84     35.83 o
   7   2  26      433.52      427.85     28.34 o
   8   2  26      268.72      301.40     63.11 o
   9   2  26      470.18      502.62     37.54 o
  10   2  26       21.67       15.18     20.56 o
   1   3  26      200.32      204.15     25.18 o
   2   3  26        3.03       17.44     28.72 o
   3   3  26        2.00       -5.76     24.63 o
   4   3  26      259.32      269.56     28.62 o
   5   3  26      208.59      216.12     26.92 o
   6   3  26      334.21      373.05     30.35 o
   7   3  26        1.71        3.98     20.41 o
   8   3  26        3.47       23.69     19.98 o
   9   3  26      606.02      553.55     33.05 o
   0   4  26      133.78      159.25     50.09 o
   1   4  26       37.86       37.71     20.83 o
   2   4  26        2.93       16.63     20.40 o
   3   4  26      457.51      434.81     26.34 o
   4   4  26       14.11        8.44     21.93 o
   5   4  26        1.15       10.92     21.02 o
   6   4  26      185.74      178.11     26.13 o
   7   4  26      237.06      184.65     36.94 o
   8   4  26      308.37      336.40     28.67 o
   1   5  26      111.45      156.74     24.78 o
   2   5  26        1.69      -10.51     19.45 o
   3   5  26        0.09        1.05     16.85 o
   4   5  26      286.40      302.24     51.98 o
   5   5  26       98.85      121.37     23.63 o
   6   5  26      182.30      203.95     26.96 o
   7   5  26       15.51        6.63     21.05 o
   0   6  26        2.23       37.51     53.42 o
   1   6  26        4.27        3.73     19.73 o
   2   6  26        3.18       -5.22     20.23 o
   3   6  26      461.90      473.09     27.19 o
   4   6  26        7.65        3.16     26.41 o
   1   0  27      244.16      231.29     35.63 o
   2   0  27     3364.95     3670.86     84.17 o
   3   0  27      239.00      259.86     36.86 o
   4   0  27      469.33      516.09     44.46 o
   5   0  27       48.77       50.09     26.93 o
   6   0  27     2152.96     2185.60     84.75 o
   7   0  27      325.18      347.73     37.00 o
   0   1  27     5648.35     5836.16    123.60 o
   1   1  27     1074.50     1011.54     52.95 o
   2   1  27      663.19      667.81     49.19 o
   3   1  27       21.46       40.98     21.80 o
   4   1  27     2269.09     2195.52     94.26 o
   5   1  27      210.56      198.60     38.43 o
   6   1  27     1198.34     1164.76     68.28 o
   7   1  27      286.08      268.59     39.43 o
   8   1  27      692.83      696.80     53.29 o
   9   1  27       93.60       94.10     29.76 o
   1   2  27      526.42      506.88     30.16 o
   2   2  27     3475.54     3451.33     89.86 o
   3   2  27      414.07      351.78     41.64 o
   4   2  27      747.71      780.97     69.63 o
   5   2  27        1.05       20.36     24.97 o
   6   2  27     2293.47     2432.24    172.97 o
   7   2  27      344.81      292.51     42.91 o
   8   2  27     2451.98     2465.76    100.12 o
   9   2  27      714.71      759.34     56.75 o
   0   3  27     4417.16     4442.27    119.99 o
   1   3  27      960.98      912.07     41.01 o
   2   3  27      566.59      565.98     29.39 o
   3   3  27       34.43       34.65     22.36 o
   4   3  27     1745.44     1893.83     55.30 o
   5   3  27      160.88      108.96     47.26 o
   6   3  27     1030.83     1121.78     51.67 o
   7   3  27      210.79      190.31     23.80 o
   8   3  27      543.41      561.53     50.43 o
   1   4  27      208.37      213.21     26.00 o
   2   4  27     2671.57     2699.64     53.79 o
   3   4  27      208.39      212.98     27.54 o
   4   4  27      394.32      381.48     30.82 o
   5   4  27       31.60        0.51     20.22 o
   6   4  27     1682.57     1734.76     52.85 o
   7   4  27      251.96      241.23     41.89 o
   0   5  27     4154.79     4093.12    110.60 o
   1   5  27      695.10      629.44     34.63 o
   2   5  27      440.72      461.04     26.56 o
   3   5  27        5.17       -5.13     18.81 o
   4   5  27     1754.69     1750.35     61.17 o
   5   5  27      184.33      181.05     25.71 o
   1   1  28     1111.07     1108.15     37.81 o
   2   1  28       22.70       -8.48     19.60 o
   3   1  28     3973.42     4145.14    134.97 o
   4   1  28       26.64       47.15     29.80 o
   5   1  28        8.27       39.83     28.58 o
   6   1  28       31.23       38.72     29.60 o
   7   1  28     1708.04     1866.66     79.70 o
   8   1  28      272.19      340.98     37.85 o
   0   2  28      269.85      258.91     30.28 o
   1   2  28     1415.76     1374.09     44.43 o
   2   2  28       61.88       40.74     22.84 o
   3   2  28      369.80      426.37     33.55 o
   4   2  28       21.24       11.35     21.39 o
   5   2  28     4109.90     4176.66    140.03 o
   6   2  28       56.72       72.20     33.01 o
   7   2  28      183.50      209.09     37.48 o
   1   3  28      794.11      797.43     52.39 o
   2   3  28       27.36       -0.54     22.55 o
   3   3  28     3186.17     3322.30    158.81 o
   4   3  28       17.47       10.34     48.63 o
   5   3  28       24.57       -1.38     21.44 o
   6   3  28       26.24       60.89     22.83 o
   7   3  28     1418.04     1321.00     72.79 o
   0   4  28      131.40      136.88     32.59 o
   1   4  28     1029.95     1009.52     58.46 o
   2   4  28       76.41      109.11     20.19 o
   3   4  28      364.15      366.41     29.64 o
   4   4  28       37.60        8.55     20.69 o
   5   4  28     2728.15     2797.37     65.36 o
   1   5  28      918.74      946.83     32.60 o
   2   5  28       11.49      -34.90     35.23 o
   1   1  29        6.74       51.88     29.08 o
   2   1  29        1.11        1.38     19.23 o
   3   1  29       34.86       23.98     24.12 o
   4   1  29        0.27       14.03     26.76 o
   5   1  29        1.90       34.50     26.84 o
   6   1  29      105.28       98.19     28.64 o
   1   2  29        0.92      -17.20     24.31 o
   2   2  29       89.70      105.98     24.14 o
   3   2  29        5.25       15.25     20.22 o
   4   2  29      259.90      224.30     38.03 o
   5   2  29      359.17      334.72     41.50 o
   6   2  29      286.17      371.21     41.74 o
   0   3  29      150.57      147.18     26.78 o
   1   3  29        5.72       -3.09     20.65 o
   2   3  29        3.50        1.43     21.31 o
   3   3  29       22.04       19.28     31.53 o
   4   3  29        0.99       -4.29     20.77 o
   1   4  29       11.77       18.90     18.61 o
   2   4  29        0.22       -9.94     29.30 o
   0   2  30     2580.63     2789.07    100.02 o
   1   2  30      492.47      480.11     30.90 o
   2   2  30       23.07       35.98     46.35 o
   3   2  30       16.07      -12.36     23.06 o
 
